# Supplementary material for: Restraint Stress in Mice Alters Set of 25 miRNAs Which Regulate Stress- and Depression-Related mRNAs
Source: Int J Mol Sci. 2020 Dec 12;21(24):9469. doi: 10.3390/ijms21249469 (PMC7763317; doi:10.3390/ijms21249469)
Supplement: Supplementary file 1 [file ijms-21-09469-s001.zip]

Archive with 7 entries (7 files):
- Table S1.docx
- Table S2.xlsx
- Table S3.docx
- Table S4.docx
- Table S5.xlsx
- Table S6.xlsx
- Table S7.xlsx
