# Supplementary material for: Restraint Stress in Mice Alters Set of 25 miRNAs Which Regulate Stress- and Depression-Related mRNAs
Source: Int J Mol Sci. 2020 Dec 12;21(24):9469. doi: 10.3390/ijms21249469 (PMC7763317; doi:10.3390/ijms21249469)
Supplement: Supplementary file 1 [file ijms-21-09469-s001.zip › Table S2.xlsx]

## Sheet: CNRQ Matrix
	Samples	mmu-let-7b-5p-000378 CNRQ	mmu-let-7b-5p-000378 SE(CNRQ)	mmu-let-7c-5p-000379 CNRQ	mmu-let-7c-5p-000379 SE(CNRQ)	mmu-let-7g-5p-002282 CNRQ	mmu-let-7g-5p-002282 SE(CNRQ)	mmu-miR-139-5p-002289 CNRQ	mmu-miR-139-5p-002289 SE(CNRQ)	mmu-miR-186-5p-002285 CNRQ	mmu-miR-186-5p-002285 SE(CNRQ)	mmu-miR-203-3p-000507 CNRQ	mmu-miR-203-3p-000507 SE(CNRQ)	mmu-miR-214-3p-000517 CNRQ	mmu-miR-214-3p-000517 SE(CNRQ)	mmu-miR-223-3p-002295 CNRQ	mmu-miR-223-3p-002295 SE(CNRQ)	mmu-miR-23a-3p-000399 CNRQ	mmu-miR-23a-3p-000399 SE(CNRQ)	mmu-miR-24-3p-000402 CNRQ	mmu-miR-24-3p-000402 SE(CNRQ)	mmu-miR-26a-5p-000405 CNRQ	mmu-miR-26a-5p-000405 SE(CNRQ)	mmu-miR-26b-5p-000407 CNRQ	mmu-miR-26b-5p-000407 SE(CNRQ)	mmu-miR-27a-3p-000408 CNRQ	mmu-miR-27a-3p-000408 SE(CNRQ)	mmu-miR-27b-3p-000409 CNRQ	mmu-miR-27b-3p-000409 SE(CNRQ)	mmu-miR-30c-5p-000419 CNRQ	mmu-miR-30c-5p-000419 SE(CNRQ)	mmu-miR-361-5p-000554 CNRQ	mmu-miR-361-5p-000554 SE(CNRQ)	mmu-miR-375-3p-000564 CNRQ	mmu-miR-375-3p-000564 SE(CNRQ)	mmu-miR-532-5p-001518 CNRQ	mmu-miR-532-5p-001518 SE(CNRQ)	mmu-miR-99a-5p-000435 CNRQ	mmu-miR-99a-5p-000435 SE(CNRQ)	mmu-miR-193b-3p-002467 CNRQ	mmu-miR-193b-3p-002467 SE(CNRQ)	mmu-miR-24-2-5p-002494 CNRQ	mmu-miR-24-2-5p-002494 SE(CNRQ)	mmu-miR-674-3p-001956 CNRQ	mmu-miR-674-3p-001956 SE(CNRQ)	mmu-miR-15a-5p-000389 CNRQ	mmu-miR-15a-5p-000389 SE(CNRQ)	mmu-miR-214-5p-002293 CNRQ	hsa-miR-214-5p-002293 SE(CNRQ)
WT KON	75	0.852616	0.032904	0.950066	0.0787686	1.09284	0.0966371	0.678881	0.0243924	1.02964	0.0761383	0.476293	0.0209762	0.431685	0.0148131	0.529842	0.0192418	0.536671	0.0180667	0.581826	0.0268273	1.19819	0.0452143	1.14734	0.067841	0.432159	0.0148294	0.568856	0.0181337	0.985601	0.0395825	0.952531	0.0386965	1.31202	0.0650972	0.689477	0.0267587	1.08724	0.0326307	0.537279	0.0175353	0.602314	0.0329549	0.678993	0.0389382	NaN	NaN	0.532257	0.0425855
	76	1.91561	0.183197	2.18924	0.216662	1.61152	0.0544897	0.740752	0.0197504	1.04571	0.0666371	0.489627	0.021142	0.797405	0.0490634	0.48953	0.013486	0.546557	0.0145726	0.742515	0.0212493	2.54241	0.0848937	1.88116	0.164933	0.747408	0.0638051	1.22261	0.0418665	1.3584	0.0374222	0.867641	0.0265021	1.18232	0.0500912	0.860596	0.0318381	3.6566	0.16701	0.612625	0.0500855	0.835042	0.0301014	0.814678	0.0229283	2.86882	0.335936	0.97301	0.0271761
	97	1.54235	0.0244608	1.92421	0.331514	1.07718	0.130293	0.931028	0.0674605	0.987131	0.0219567	3.40012	0.0557469	0.829445	0.0838281	0.587557	0.0290267	0.615264	0.0150932	0.970517	0.0158302	1.38178	0.125953	1.0263	0.0788825	0.86352	0.0757671	1.06977	0.0584979	1.05208	0.0224029	0.927233	0.0327324	1.31673	0.0803397	0.736747	0.0184657	1.844	0.0336358	1.62835	0.0374252	0.750411	0.0518388	0.888003	0.0265155	2.03608	0.144776	1.26739	0.0495064
	98	2.49027	0.151825	2.55431	0.347564	1.29318	0.0909569	0.772476	0.0720892	1.0958	0.0604425	0.573654	0.0311541	0.901803	0.0525469	0.446109	0.0378369	0.727462	0.0737446	0.613014	0.0350047	1.68844	0.152848	1.3671	0.112352	0.680171	0.0462353	0.848195	0.0460564	1.30352	0.071194	0.961708	0.0661837	1.77907	0.104349	0.792734	0.0893523	1.44644	0.147475	0.716766	0.0538811	0.503624	0.0314502	0.993644	0.189334	2.32134	0.200616	0.73894	0.0419639
	100	1.68779	0.0367994	1.66297	0.122094	0.989831	0.0276101	0.692265	0.0194686	1.14537	0.147653	0.667615	0.0142043	0.773363	0.0765219	0.457487	0.0135177	0.438387	0.0102031	0.896468	0.0262711	1.60106	0.0691941	1.13678	0.0512077	0.539727	0.0285335	0.756704	0.0354866	1.24035	0.0551141	0.699795	0.0150775	2.04834	0.0817857	0.689079	0.0467156	1.46798	0.0679342	0.536782	0.0369222	0.474097	0.0107051	0.866118	0.0468935	1.33542	0.0280333	0.677532	0.0174424
	101	1.22998	0.0268135	1.27259	0.13161	1.11516	0.0274529	0.617879	0.0747151	1.04813	0.0455295	0.595258	0.015966	0.569283	0.0402515	0.468884	0.0096707	0.420383	0.0225354	0.589812	0.0203816	1.24231	0.086999	1.11842	0.119116	0.570106	0.0305611	0.778518	0.0195864	1.2629	0.0647737	0.720967	0.0644526	1.4948	0.0261585	0.780917	0.0324114	1.97498	0.0455138	0.760442	0.0142428	0.670474	0.0672735	1.08948	0.0188962	1.65381	0.234697	0.760416	0.0679798
	102	2.10181	0.0624818	1.92755	0.133805	1.289	0.043272	0.834161	0.0581663	1.10291	0.0503586	0.41728	0.0194958	0.694823	0.0420287	0.643852	0.0457053	1.06864	0.0317681	0.945943	0.0521595	2.07057	0.0616574	1.59766	0.0645683	0.475594	0.0249879	0.5484	0.0167398	1.39788	0.156763	0.645954	0.0440329	1.70109	0.0937992	0.900465	0.0269499	2.77183	0.10001	0.449817	0.031225	0.722091	0.0549208	0.831988	0.12304	1.97834	0.0588112	0.558784	0.0639718
WT RS	83	1.07796	0.0622329	1.12111	0.125257	1.02592	0.0789931	1.83791	0.152517	0.856177	0.145727	1.31244	0.0859067	1.27358	0.0757206	2.58824	0.168576	1.25132	0.0722619	1.14472	0.0718397	1.0557	0.0626802	1.00009	0.0834909	1.22558	0.0709097	1.19579	0.105345	1.06025	0.107652	1.50282	0.145392	0.840969	0.0485509	1.18092	0.0751084	1.22349	0.0739963	1.13294	0.0677518	1.20532	0.0813774	1.11946	0.0671518	0.886972	0.298908	1.17083	0.127356
	85	0.469209	0.0399163	0.579521	0.0538077	0.727702	0.0333494	2.23855	0.194047	0.75575	0.0585002	1.86898	0.0635923	1.8105	0.0838872	3.33796	0.133467	1.9813	0.483343	1.32454	0.0476382	0.637587	0.02242	0.789835	0.0359984	1.76109	0.056067	1.33327	0.0493479	0.751533	0.045688	1.61795	0.0528834	0.592597	0.0377971	1.50567	0.0827876	0.667345	0.0749413	1.52264	0.0737009	1.34483	0.0437184	1.37726	0.142794	0.288563	0.00909439	1.45249	0.0687889
	86	0.874462	0.0457826	0.831679	0.107718	0.813146	0.0478695	2.26064	0.243145	0.720039	0.0347907	1.64766	0.064129	1.98901	0.0887293	3.09435	0.180539	1.25624	0.129438	1.56174	0.0771397	0.696338	0.0576961	0.771795	0.034293	1.53862	0.0613484	1.30011	0.0653703	0.91483	0.0425233	1.67057	0.0650203	0.506204	0.0194379	1.38566	0.0615693	0.695764	0.0513426	1.56075	0.0614076	1.34778	0.0715263	1.32498	0.0510436	1.05748	0.0955051	1.4277	0.1568
	103	1.00218	0.0317323	1.01555	0.112295	0.953797	0.0678831	1.13437	0.14215	0.754877	0.0295664	2.45988	0.0807469	2.16328	0.072281	1.50452	0.0593943	1.41743	0.105171	1.49312	0.0570987	0.697869	0.0598014	0.834774	0.0271581	1.4756	0.05417	1.34938	0.0310914	0.845421	0.0175674	1.48813	0.0748586	0.946686	0.0196716	1.23221	0.0322609	0.586962	0.0673149	1.69104	0.279963	1.25985	0.0524897	1.45109	0.0442872	0.722612	0.0744688	1.72412	0.158872
	104	0.528192	0.0339052	0.536729	0.0283393	0.640937	0.0295775	1.99986	0.0897965	0.688874	0.0156384	2.01473	0.0942342	1.30968	0.0485262	3.1076	0.1522	0.91718	0.0528713	1.21826	0.0272665	0.673396	0.030865	0.861221	0.0225947	1.60748	0.0344039	1.32758	0.0523256	0.745738	0.0151356	1.35426	0.0869313	0.809698	0.0172313	1.15088	0.0231841	0.392248	0.00784417	1.53093	0.0306339	1.66816	0.110934	1.19221	0.0365349	NaN	NaN	1.33363	0.136666
	105	0.748186	0.0182549	0.758436	0.073852	0.772757	0.0605891	1.30336	0.150652	0.729584	0.0455927	1.94858	0.0525069	1.43899	0.0451746	1.91273	0.0557479	1.3219	0.524184	1.15042	0.0585935	0.81669	0.0204991	0.800398	0.0728479	1.50539	0.0621096	1.49499	0.0536759	0.85861	0.0250246	1.54632	0.0946618	0.805686	0.0277214	1.07779	0.0368215	0.726317	0.0488867	1.20978	0.0398916	1.49339	0.0416544	1.18302	0.0823074	0.403916	0.00985511	1.56612	0.0668236
	106	0.556892	0.0251629	0.554054	0.0577458	0.781375	0.0241772	0.95312	0.1016	0.784393	0.0475315	0.886948	0.0196866	0.76448	0.0253928	1.26763	0.0351535	1.18272	0.0778195	0.684754	0.0313564	0.888449	0.0364349	0.890254	0.10549	1.34923	0.0371317	1.04872	0.0230177	0.891975	0.0424828	0.800425	0.0230726	0.426255	0.00954036	0.898803	0.028703	0.661435	0.0430882	0.721335	0.0420838	1.50013	0.0432413	0.920805	0.0430087	0.589321	0.119976	1.1734	0.0377687
NETKO KON	115	1.56805	0.0419871	1.53645	0.161948	1.20338	0.0341103	0.779289	0.03504	1.14961	0.0496426	0.471203	0.0131633	0.674809	0.0731849	0.467693	0.0843095	0.627684	0.126326	0.888324	0.0267283	1.48387	0.0430031	1.33495	0.0446878	0.534083	0.0123231	0.799203	0.0263488	1.28706	0.0649298	0.717892	0.0744548	1.16094	0.0351966	0.737173	0.0212057	1.4668	0.205547	0.724844	0.0805779	0.734884	0.0310863	0.785111	0.06324	1.78835	0.0413792	0.800623	0.0930801
	117	1.1697	0.0243719	1.21864	0.0667643	1.26291	0.0651103	0.750226	0.126154	1.08359	0.0208904	0.741279	0.0293881	1.03938	0.0437477	0.855774	0.100714	1.58918	0.285289	0.835276	0.0178789	1.33888	0.0720511	1.22133	0.0567408	1.08395	0.0476397	1.20857	0.0307496	1.04156	0.0226193	0.921148	0.153943	1.01674	0.0553738	1.055	0.0840278	1.23871	0.0479869	1.36406	0.0782843	1.06751	0.0718174	1.06152	0.0262998	1.62935	0.368385	1.75061	0.0445407
	160	1.23482	0.0414223	1.17889	0.111439	1.25303	0.0477147	0.620957	0.0542977	1.02277	0.095357	0.330736	0.0127044	0.524271	0.0349148	0.497052	0.0575916	0.930736	0.336921	0.591927	0.0380118	1.55261	0.0947072	1.32466	0.156561	0.797451	0.0407028	0.877194	0.0294508	1.50046	0.0789639	0.76322	0.046998	1.2506	0.0446102	0.769722	0.0419633	2.00834	0.120768	0.733097	0.0247502	0.922372	0.117009	0.820345	0.029776	1.75803	0.293568	0.959948	0.0659512
	162	2.10765	0.0871095	2.47386	0.538487	1.54088	0.0679818	0.564051	0.0921039	1.06313	0.0429833	0.449405	0.0176936	0.36595	0.0188635	0.481731	0.0191485	0.47394	0.0705265	0.630831	0.0235414	3.291	0.29108	1.71648	0.117272	0.54878	0.031942	0.954821	0.0380789	1.61747	0.0945801	0.759701	0.0308247	1.30085	0.0689728	0.619528	0.0289618	4.06382	0.460244	0.363344	0.038305	0.672802	0.0249022	0.571424	0.0985242	5.76888	0.212583	0.575689	0.0693642
	163	1.61922	0.0880682	1.8563	0.208768	1.197	0.101911	0.866975	0.0262982	1.26005	0.0794258	0.893014	0.0224641	0.625848	0.0140491	0.437838	0.0721412	0.607074	0.106908	0.745868	0.0403319	1.5467	0.0416197	1.3019	0.0753596	0.694222	0.0171475	0.72295	0.0357062	1.35229	0.0432989	0.770662	0.117725	0.953711	0.056426	0.814174	0.0343138	1.89343	0.0574341	0.778396	0.0232512	0.764676	0.0363565	0.611236	0.0453332	2.08632	0.452887	0.720729	0.019675
	169	1.12933	0.0430406	1.19218	0.170043	1.52794	0.299644	0.748581	0.0118681	0.902593	0.06601	0.32963	0.00624961	0.450173	0.00889239	0.544738	0.0391016	0.633366	0.031705	0.546638	0.0318909	1.01	0.0738647	1.05248	0.0645673	0.633596	0.0178144	0.785474	0.0134845	0.993144	0.0429192	0.866539	0.0196968	1.26689	0.0291136	0.739989	0.0121289	0.96739	0.234522	0.502168	0.0129931	0.663463	0.0149173	0.754173	0.0397411	1.07932	0.0171117	0.697224	0.0365099
	173	1.2055	0.0351411	1.31018	0.130718	1.37721	0.032354	0.652431	0.015124	0.878621	0.0267597	0.288389	0.0161417	0.43054	0.0179515	0.552789	0.0186875	0.727883	0.0357636	0.614645	0.0455296	1.20792	0.0500168	1.29276	0.153934	0.673057	0.0308309	0.843407	0.0591541	1.28364	0.0495284	0.866339	0.0562512	1.24397	0.0309387	0.894865	0.026467	1.14143	0.0509272	0.575708	0.0147941	0.741107	0.0267834	0.909493	0.0466439	NaN	NaN	0.890298	0.0423899
NETKO RS	124	0.530026	0.0291197	0.532837	0.0334741	0.679127	0.0912724	2.25699	0.13723	0.73883	0.0284613	1.90737	0.11652	1.42624	0.048827	3.72774	0.129256	1.10671	0.120413	1.44526	0.0662564	0.606899	0.0233791	0.71398	0.0317636	1.68448	0.0768364	1.40182	0.0553989	0.816057	0.031567	1.59937	0.0827699	0.372537	0.0160111	1.51913	0.0522621	0.624528	0.0418075	1.73076	0.0826152	1.47965	0.0808917	1.2615	0.10225	0.728143	0.129358	1.5544	0.16708
	125	0.643183	0.0702583	0.575717	0.0537752	0.721425	0.0275675	0.983545	0.0644794	0.852328	0.0316181	0.823736	0.0407241	1.59426	0.0591409	1.37599	0.0628576	1.13953	0.132696	1.14591	0.0462016	0.737745	0.0330989	0.783564	0.0810034	1.41173	0.0760007	1.04824	0.0450218	0.825254	0.0328077	1.00116	0.0906489	0.947451	0.0346478	0.949612	0.0407854	0.443653	0.0162235	1.2261	0.0515784	1.26613	0.055562	1.34332	0.0823618	0.780224	0.0575891	1.27724	0.0532974
	164	0.805507	0.0336775	0.948421	0.103241	1.02782	0.0525677	1.31424	0.18203	0.652318	0.0571204	1.06284	0.063461	1.48149	0.0996365	2.53966	0.13195	1.57802	0.0785654	1.21517	0.0511462	1.08212	0.0530762	1.09641	0.0567406	2.03727	0.0893022	1.64905	0.0791439	0.944469	0.118089	1.35692	0.06913	0.424045	0.0255301	1.49752	0.107764	1.32149	0.109729	1.0412	0.0492781	1.75697	0.111154	1.43045	0.138061	0.699369	0.107082	1.96591	0.0822379
	176	0.901647	0.150109	1.00366	0.286405	0.992924	0.177636	1.45286	0.0903502	0.973878	0.106193	1.12357	0.125211	1.48115	0.0653215	1.59693	0.073001	0.984715	0.126637	0.99573	0.0198024	1.07663	0.048174	1.00553	0.0269712	1.12842	0.0196508	0.996058	0.0238391	1.07978	0.191313	0.962598	0.166896	0.849365	0.0525365	0.910192	0.0164208	0.829801	0.0532697	1.13281	0.106094	0.965772	0.0441489	1.14642	0.0210156	0.779593	0.146198	0.992997	0.0193728
	177	0.452755	0.0128031	0.440414	0.0576831	0.752843	0.177918	1.73575	0.118888	0.496712	0.0161245	1.47606	0.0450253	1.48132	0.0558664	3.37402	0.271093	1.28338	0.0936096	1.35801	0.0384281	0.500761	0.0190009	0.643327	0.0498163	1.54807	0.0878674	1.35987	0.0500587	0.668922	0.0451841	1.69957	0.0914065	0.531309	0.0360562	1.54961	0.0718398	0.362111	0.0203359	1.11541	0.0532552	1.27936	0.0494409	1.18822	0.0544357	NaN	NaN	1.62341	0.141557
	178	0.808023	0.0477961	0.803071	0.0775898	0.762383	0.0729222	1.48682	0.249962	0.816286	0.087608	1.60316	0.0618672	1.51787	0.0563532	2.23944	0.108823	1.06704	0.220037	1.57916	0.067305	0.609569	0.0389794	0.692454	0.0504106	1.79022	0.0641745	1.32467	0.0996519	0.826207	0.0641789	1.11561	0.0856307	0.714641	0.0266001	1.01965	0.0427046	0.575214	0.0205736	1.48786	0.084359	1.65185	0.0590816	1.28162	0.0699423	0.436976	0.0860859	1.73591	0.0694827
	179	1.26164	0.0549419	1.24698	0.149498	0.797978	0.113831	1.40451	0.0588415	1.02206	0.0950152	1.00888	0.0454124	2.09345	0.501887	1.9325	0.101989	1.60374	0.352195	1.60491	0.0656164	1.31695	0.101144	1.41384	0.10817	0.951957	0.0382094	0.943091	0.0656013	0.97192	0.0479649	1.10624	0.0599036	1.67961	0.101742	1.35605	0.0554418	1.06659	0.124741	1.03067	0.0646018	1.20825	0.0606196	1.34518	0.0846742	0.849956	0.0340835	1.58725	0.0638413
SWR KON	128	1.072	0.155694	1.11723	0.0982894	1.38455	0.196373	0.720496	0.0763494	1.68819	0.0451444	0.272203	0.00783432	0.435844	0.0184366	0.518159	0.0145321	1.04532	0.0692115	0.608569	0.0170678	1.26024	0.0647851	1.45309	0.124002	0.605823	0.0209633	0.641476	0.0241515	0.93524	0.0410935	0.987376	0.0594761	1.65648	0.0741636	0.890945	0.0296757	1.07103	0.048552	0.576773	0.0159934	0.799916	0.0213601	0.545935	0.116511	1.05919	0.20603	0.552685	0.0840395
	152	2.02764	0.45828	1.68697	0.154846	1.59928	0.0724624	0.533686	0.072005	1.35988	0.115698	0.699916	0.015841	0.718911	0.0655053	0.43211	0.0100412	0.803263	0.216486	0.721711	0.0426385	1.91215	0.117899	1.63594	0.161742	0.80272	0.0263861	1.17974	0.0409369	1.37212	0.0745017	0.724054	0.0688983	1.31779	0.0370911	0.815021	0.046325	2.39995	0.250264	0.600017	0.034104	0.888486	0.0199954	0.794325	0.111246	3.38923	1.16999	1.10729	0.0283683
	153	1.12088	0.0441803	1.22796	0.152485	1.3377	0.186089	0.762546	0.201608	1.44424	0.211729	0.773293	0.0206597	0.599037	0.0185628	0.485082	0.0237987	0.936452	0.156157	0.55491	0.0172951	0.993111	0.0374004	1.19993	0.125146	0.680092	0.0188672	0.658292	0.0274986	0.979585	0.0290514	1.02812	0.0379682	1.14906	0.0508162	0.770166	0.0313555	1.46189	0.347212	0.680849	0.0280782	0.637392	0.0183529	0.778158	0.0217488	1.78546	0.0474436	0.77909	0.0327533
	154	0.770821	0.177214	0.990754	0.0271562	1.04	0.090095	0.633857	0.0304776	1.4516	0.0110539	0.579717	0.0128314	0.702978	0.00885075	0.560635	0.00785612	0.782201	0.0180794	0.683332	0.0175947	0.994374	0.00802879	1.03835	0.0770542	0.752173	0.00638415	0.678836	0.0117722	0.933729	0.0983077	0.755675	0.00794272	1.84011	0.0407286	0.895382	0.0195272	1.0022	0.05919	0.837257	0.0702187	0.746435	0.0548774	0.827005	0.0514019	0.684502	0.0574074	0.870065	0.0250093
	180	1.23197	0.0450809	1.24755	0.104499	1.2206	0.0879053	0.991531	0.0580694	1.5951	0.174981	0.631529	0.00642165	0.490237	0.0336138	0.737459	0.0648302	0.91074	0.0470667	0.749582	0.0192941	1.20862	0.0487713	1.42829	0.0576356	0.635135	0.0273705	0.710613	0.0142692	1.20796	0.0442024	0.737307	0.0345563	1.65725	0.0191863	0.859801	0.0267784	1.34693	0.101189	0.799263	0.00856902	0.794758	0.0427142	0.608559	0.039207	0.909173	0.00574028	0.671842	0.00857372
	181	2.19817	0.128384	2.06184	0.146185	1.54587	0.0314012	0.661386	0.0444826	1.34535	0.0500769	0.201137	0.00421736	0.596827	0.0136192	0.404151	0.00903862	0.68489	0.0551895	0.938866	0.0496856	1.22748	0.0286143	1.0307	0.034567	0.449991	0.0175415	0.55362	0.0410938	1.25172	0.026598	1.01338	0.181343	3.3534	0.070313	0.78535	0.0296908	1.54168	0.121131	0.606078	0.0198285	0.479606	0.0459243	0.699454	0.0150123	0.953271	0.0612863	0.325004	0.0849605
	182	1.24989	0.0335907	0.820419	0.0259308	0.766533	0.0262107	0.550977	0.0183776	1.31447	0.040175	0.356075	0.0102607	0.3665	0.0173031	0.5082	0.0154494	0.875661	0.194142	0.781865	0.0286733	0.619079	0.017237	0.679772	0.0330687	0.471219	0.0194013	0.455799	0.0171518	0.932651	0.0320916	0.502143	0.0366822	1.47082	0.0621164	0.789718	0.0280486	0.67948	0.0189816	0.805566	0.115948	0.731495	0.0306978	0.610601	0.0240372	NaN	NaN	0.500703	0.0153033
SWR RS	129	0.590484	0.0188427	0.583215	0.11261	0.685196	0.0736221	1.3887	0.0774582	1.56498	0.0616429	3.85417	0.087366	2.58032	0.1136	1.35626	0.0394079	1.65246	0.274499	1.97405	0.0617329	0.404682	0.0439001	0.595755	0.0171235	1.32835	0.0381803	0.883704	0.0140147	0.82678	0.0635666	0.673074	0.0243058	0.87284	0.0534173	1.32783	0.0527392	0.335567	0.0595709	2.0452	0.303701	1.27995	0.0301415	1.19704	0.0583007	0.379751	0.043681	0.915857	0.0167172
	150	0.537239	0.01191	0.417621	0.0824423	0.756155	0.0174142	1.02165	0.0760371	0.789118	0.078549	3.32554	0.085169	1.79591	0.0618285	1.2069	0.0521433	1.92289	0.24039	1.60472	0.0861105	0.578556	0.0494156	0.707331	0.0445267	2.19056	0.0952947	1.5404	0.0345638	0.685032	0.0400292	1.1503	0.0288794	0.712745	0.0223518	1.31061	0.0574059	0.489316	0.0309613	2.30203	0.112738	1.59191	0.0419181	1.39826	0.031134	0.671422	0.090128	1.01985	0.0942955
	157	0.886465	0.0231196	0.723099	0.169413	1.0376	0.189822	1.07542	0.103398	1.1788	0.250972	2.47785	0.070103	1.92615	0.181946	1.23268	0.0795676	2.0609	0.334527	1.58099	0.058214	0.784871	0.0173407	0.856459	0.0253814	1.82678	0.0604077	1.44724	0.0616104	0.854849	0.0307706	1.30994	0.053074	0.743784	0.0215347	1.47094	0.039197	0.74295	0.0393744	1.77327	0.0537978	1.49097	0.0403181	1.43707	0.1547	0.701392	0.182728	1.22762	0.093779
	158	0.647059	0.0233539	0.626158	0.0557191	0.738202	0.0204756	1.28274	0.071722	0.960027	0.164684	3.05341	0.0639613	2.03785	0.0936043	1.61176	0.078649	0.945147	0.0998524	1.61123	0.0562554	0.461807	0.008749	0.535623	0.0113041	1.76312	0.080428	1.36522	0.0276225	0.641079	0.0335526	1.38208	0.0808972	0.940363	0.0211716	1.2667	0.027811	0.612028	0.0474359	1.68908	0.0325574	1.24754	0.0312627	1.34301	0.103641	0.34024	0.033743	1.11589	0.0598499
	159	0.635355	0.0280013	0.571278	0.0442588	0.810146	0.0126989	1.01705	0.0815596	0.977937	0.0427822	3.02218	0.0553596	2.12833	0.0965659	1.27881	0.0664192	1.4941	0.155021	1.72946	0.0268693	0.543943	0.0246797	0.662943	0.0239275	2.17694	0.108755	1.59417	0.0431706	0.850712	0.0173265	1.40591	0.059687	0.725705	0.0120582	1.43818	0.0226968	0.429532	0.0316748	1.91243	0.0539831	1.61413	0.11903	1.67265	0.101917	0.660117	0.0102557	1.13199	0.100802
	183	0.526669	0.0148639	0.393136	0.0202974	0.632259	0.0338052	1.22241	0.0393592	0.944516	0.140077	4.9844	0.172151	2.00007	0.106323	1.36901	0.0472831	1.70481	0.0890586	1.91874	0.11882	0.444686	0.0194011	0.541596	0.0166201	2.02179	0.0688508	1.44256	0.043971	0.765023	0.0439928	0.920084	0.027858	0.686956	0.0267247	1.27728	0.0422916	0.357662	0.00879234	3.06469	0.264796	1.72379	0.0822518	1.48346	0.0365979	0.356909	0.00877381	1.25501	0.104273
	185	0.80467	0.0583622	0.792838	0.0806346	0.833982	0.0386283	1.35823	0.116708	1.18933	0.0570498	3.43765	0.361976	2.11484	0.193193	1.74368	0.152044	2.17665	0.41647	1.95093	0.101891	1.18621	0.0768059	0.991916	0.0448178	1.50591	0.0884307	1.41386	0.0489742	1.02142	0.0838945	1.11755	0.0538759	0.415463	0.0148729	1.31319	0.088519	1.46426	0.166219	1.44367	0.0603823	1.50847	0.0554169	1.25047	0.0906957	0.868818	0.0300209	1.40951	0.10525
[truncated: 2 more columns]
