# Supplementary material for: Restraint Stress in Mice Alters Set of 25 miRNAs Which Regulate Stress- and Depression-Related mRNAs
Source: Int J Mol Sci. 2020 Dec 12;21(24):9469. doi: 10.3390/ijms21249469 (PMC7763317; doi:10.3390/ijms21249469)
Supplement: Supplementary file 1 [file ijms-21-09469-s001.zip › Table S5.xlsx]

## Sheet: Arkusz1
miRna id	refseq id	gene symbol	gene name	start	end	binding p	energy	seed	accessibility	au	phylopstem	phylopflank	me	number_of_pairings	binding_region_length	longest_consecutive_pairings	position	validated	TargetScan	miRDB
mmu-let-7c-5p	NM_001271759	Adra1a	adrenergic receptor, alpha 1a	3725	3749	0.923076923077	-20.1	1	0.0004460111	0.632	0.4840643071428571	0.29105412000000014	-4.026373917660731	18	24	14	3UTR		0	0
mmu-let-7c-5p	NM_013461	Adra1a		3884	3908	0.923076923077	-20.1	1	0.0004460111	0.632	0.4840643071428571	0.29105412000000014	-4.026373917660731	18	24	14	3UTR		0	0
mmu-let-7c-5p	NM_001271760	Adra1a		3421	3445	0.923076923077	-20.1	1	0.0004460111	0.632	0.4840643071428571	0.29105412000000014	-4.026373917660731	18	24	14	3UTR		0	0
mmu-miR-139-5p	XM_017315800	Adra1a		14101	14133	0.923076923077	-21.1	1	6.418829e-05	0.632	0.0	0.0	-8.81432218342424	17	32	9	3UTR		0	0
mmu-miR-139-5p	XM_017315800	Adra1a		8572	8586	0.923076923077	-20.6	0	0.000486135	0.529	0.0	0.0	-18.3913328800538	12	14	8	3UTR		0	0
mmu-miR-186-5p	XM_017315800	Adra1a		13950	13971	0.923076923077	-22.5	1	0.0004164914	0.603	0.0	0.0	-6.514540193678739	17	21	13	3UTR		0	0
mmu-miR-193b-3p	NM_001271759	Adra1a		3480	3497	0.923076923077	-21.2	1	3.073094e-06	0.426	0.09279246666666666	0.0822211675	-9.395960284116024	12	17	9	3UTR		0	0
mmu-miR-193b-3p	NM_013461	Adra1a		3639	3656	0.923076923077	-21.2	1	3.073094e-06	0.426	0.09279246666666666	0.0822211675	-9.395960284116024	12	17	9	3UTR		0	0
mmu-miR-193b-3p	NM_001271760	Adra1a		3176	3193	0.923076923077	-21.2	1	3.073094e-06	0.426	0.09279246666666666	0.0822211675	-9.395960284116024	12	17	9	3UTR		0	0
mmu-miR-203-3p	XM_017315800	Adra1a		3520	3572	0.923076923077	-23.5	1	0.008050094	0.618	0.0	0.0	-11.501256917078504	17	23	7	3UTR		0	1
mmu-miR-214-3p	XM_017315800	Adra1a		13676	13701	0.923076923077	-25.6	1	0.001078776	0.529	0.0	0.0	-8.91699543934141	17	25	10	3UTR		0	0
mmu-miR-23a-3p	NM_001271759	Adra1a		2447	2464	0.923076923077	-17.7	1	3.804036e-05	0.471	-0.4045415200000001	0.03547993874999998	-5.927332678853777	13	17	6	3UTR		0	1
mmu-miR-23a-3p	NM_013461	Adra1a		2606	2623	0.923076923077	-17.7	1	3.804036e-05	0.471	-0.4045415200000001	0.03547993874999998	-5.927332678853777	13	17	6	3UTR		0	1
mmu-miR-23a-3p	NM_001271760	Adra1a		2143	2160	0.923076923077	-17.7	1	3.804036e-05	0.471	-0.4045415200000001	0.03547993874999998	-5.927332678853777	13	17	6	3UTR		0	1
mmu-miR-24-2-5p	NM_001271759	Adra1a		3790	3815	0.923076923077	-22.5	1	2.365555e-06	0.574	-0.3170650611111111	0.14174869750000002	-6.644936863088155	19	25	12	3UTR		0	0
mmu-miR-24-2-5p	NM_013461	Adra1a		3949	3974	0.923076923077	-22.5	1	2.365555e-06	0.574	-0.3170650611111111	0.14174869750000002	-6.644936863088155	19	25	12	3UTR		0	0
mmu-miR-24-2-5p	NM_001271760	Adra1a		3486	3511	0.923076923077	-22.5	1	2.365555e-06	0.574	-0.3170650611111111	0.14174869750000002	-6.644936863088155	19	25	12	3UTR		0	0
mmu-miR-24-2-5p	XM_017315800	Adra1a		12478	12500	0.923076923077	-22.2	1	1.842473e-07	0.412	0.0	0.0	-6.46951965307922	17	22	13	3UTR		0	0
mmu-miR-24-3p	XM_017315800	Adra1a		13438	13468	0.923076923077	-23.7	1	0.005086522	0.544	0.0	0.0	-7.284377755798021	21	30	10	3UTR		0	0
mmu-miR-24-3p	XM_017315800	Adra1a		11438	11454	0.923076923077	-22.0	1	6.352703e-05	0.544	0.0	0.0	-5.08245545002336	15	16	15	3UTR		0	0
mmu-miR-375-3p	XM_017315800	Adra1a		11440	11453	0.923076923077	-19.6	0	1.39151e-05	0.544	0.0	0.0	-17.110244939514768	12	13	12	3UTR		0	0
mmu-miR-674-3p	XM_017315800	Adra1a		5585	5610	0.923076923077	-22.1	1	0.0007764211	0.529	0.0	0.0	-9.546562468637928	16	25	9	3UTR		0	1
mmu-miR-26a-5p	XM_017315800	Adra1a		8151	8180	0.942307692308	-21.1	1	5.671376e-05	0.515	0.0	0.0	-9.283231650341488	17	21	12	3UTR		0	0
mmu-let-7b-5p	NM_001271759	Adra1a		3725	3749	1.0	-20.3	1	0.0004460111	0.632	0.3855495277777778	0.29398169625000004	-3.793324837357118	19	24	14	3UTR		0	0
mmu-let-7b-5p	NM_013461	Adra1a		3884	3908	1.0	-20.3	1	0.0004460111	0.632	0.3855495277777778	0.29398169625000004	-3.793324837357118	19	24	14	3UTR		0	0
mmu-let-7b-5p	NM_001271760	Adra1a		3421	3445	1.0	-20.3	1	0.0004460111	0.632	0.3855495277777778	0.29398169625000004	-3.793324837357118	19	24	14	3UTR		0	0
mmu-let-7c-5p	XM_017315800	Adra1a		7450	7474	1.0	-20.1	1	0.0004460111	0.632	0.0	0.0	-4.026373917660731	18	24	14	3UTR		0	0
mmu-miR-140-3p	XM_017315800	Adra1a		11740	11751	1.0	-19.2	1	0.001855795	0.647	0.0	0.0	-8.339878751753394	10	11	10	3UTR		0	0
mmu-miR-15a-5p	XM_017315800	Adra1a		12294	12314	1.0	-20.6	1	0.0009858878	0.588	0.0	0.0	-7.373177227257086	17	20	10	3UTR		0	0
mmu-miR-214-5p	XM_017315800	Adra1a		10422	10444	1.0	-24.4	1	0.000564824	0.456	0.0	0.0	-5.570060452532049	18	22	13	3UTR		0	0
mmu-miR-23a-3p	XM_017315800	Adra1a		3175	3192	1.0	-19.0	0	1.41938e-08	0.515	0.0	0.0	-17.627141686964894	13	17	8	3UTR		0	1
mmu-miR-24-3p	NM_001271761	Adra1a		2101	2125	1.0	-23.0	1	0.001408493	0.485	-0.13194372222222225	-0.14523848075000004	-7.570929851924502	18	24	11	3UTR		0	0
mmu-miR-26a-5p	XM_017315800	Adra1a		7954	7972	1.0	-20.5	1	3.359669e-05	0.456	0.0	0.0	-7.540648113931671	16	18	13	3UTR		0	0
mmu-miR-27b-3p	XM_017315800	Adra1a		11354	11373	1.0	-24.0	1	0.0001474717	0.441	0.0	0.0	-9.150948515122419	16	19	8	3UTR		0	0
mmu-miR-532-5p	XM_017315800	Adra1a		5920	5948	1.0	-22.1	1	0.02131283	0.574	0.0	0.0	-6.514540193678739	19	28	7	3UTR		0	0
mmu-miR-674-3p	NM_001271759	Adra1a		2394	2419	1.0	-19.5	1	9.780912e-05	0.485	-0.06100325000000003	0.4552877324999999	-12.893365778234283	13	17	6	3UTR		0	1
mmu-miR-674-3p	NM_001271759	Adra1a		2293	2311	1.0	-19.3	1	0.0008157583	0.426	1.00001064	0.8624438175	-8.303804028968646	14	18	7	3UTR		0	1
mmu-miR-674-3p	NM_013461	Adra1a		2553	2578	1.0	-19.5	1	9.780912e-05	0.485	-0.06100325000000003	0.4552877324999999	-12.893365778234283	13	17	6	3UTR		0	1
mmu-miR-674-3p	NM_013461	Adra1a		2452	2470	1.0	-19.3	1	0.0008157583	0.426	1.00001064	0.8624438175	-8.303804028968646	14	18	7	3UTR		0	1
mmu-miR-674-3p	NM_001271760	Adra1a		2090	2115	1.0	-19.5	1	9.780912e-05	0.485	-0.06100325000000003	0.4552877324999999	-12.893365778234283	13	17	6	3UTR		0	1
mmu-miR-674-3p	NM_001271760	Adra1a		1989	2007	1.0	-19.3	1	0.0008157583	0.426	1.00001064	0.8624438175	-8.303804028968646	14	18	7	3UTR		0	1
mmu-miR-674-3p	XM_017315800	Adra1a		3078	3090	1.0	-19.7	0	4.659374e-06	0.485	0.0	0.0	-15.566558404643448	11	12	11	3UTR		0	1
mmu-miR-186-5p	NM_001284380	Adra1b	adrenergic receptor, alpha 1b	2588	2602	0.923076923077	-18.2	0	0.003350507	0.618	4.218589700000001	4.07009025	-20.48026952694116	12	14	10	3UTR		0	0
mmu-miR-186-5p	NM_001284380	Adra1b		2031	2048	0.923076923077	-17.4	0	0.000792844	0.397	4.015876944444446	2.9523684374999997	-15.799607484947062	14	17	9	3UTR		0	0
mmu-miR-186-5p	NM_001284381	Adra1b		2738	2752	0.923076923077	-18.2	0	0.003350507	0.618	0.5188877	1.47417385625	-20.48026952694116	12	14	10	3UTR		0	0
mmu-miR-186-5p	NM_007416	Adra1b		2584	2598	0.923076923077	-18.2	0	0.003350507	0.618	4.727729200000001	4.24245544375	-20.48026952694116	12	14	10	3UTR		0	0
mmu-miR-186-5p	NM_007416	Adra1b		2027	2044	0.923076923077	-17.4	0	0.000792844	0.397	4.015876888888888	2.8767929249999993	-15.799607484947062	14	17	9	3UTR		0	0
mmu-miR-193b-3p	NM_001284380	Adra1b		2951	2976	0.923076923077	-22.2	1	3.704633e-05	0.5	0.8423288111111111	0.58390229625	-4.95700071937229	15	20	8	3UTR		0	0
mmu-miR-193b-3p	NM_001284381	Adra1b		3101	3126	0.923076923077	-22.2	1	3.704633e-05	0.5	0.5669889444444445	0.42219597374999995	-4.95700071937229	15	20	8	3UTR		0	0
mmu-miR-193b-3p	NM_007416	Adra1b		2947	2972	0.923076923077	-22.2	1	3.704633e-05	0.5	0.916897488888889	0.7758001762500001	-4.95700071937229	15	20	8	3UTR		0	0
mmu-miR-214-5p	NM_001284380	Adra1b		2087	2112	0.923076923077	-21.8	1	0.01883919	0.353	3.8579472000000004	3.490677749999999	-7.314088756026503	17	25	5	3UTR		0	0
mmu-miR-214-5p	NM_001284380	Adra1b		2970	2994	0.923076923077	-21.2	1	0.03898903	0.456	0.4881284	0.5964857087499998	-12.408048357782313	17	24	9	3UTR		0	0
mmu-miR-214-5p	NM_001284381	Adra1b		3120	3144	0.923076923077	-21.2	1	0.03898903	0.456	0.5669896555555556	0.7878190225	-12.408048357782313	17	24	9	3UTR		0	0
mmu-miR-214-5p	NM_007416	Adra1b		2083	2108	0.923076923077	-21.8	1	0.01883919	0.353	3.6882338000000003	3.5569719875	-7.314088756026503	17	25	5	3UTR		0	0
mmu-miR-24-3p	NM_001284380	Adra1b		2135	2167	0.923076923077	-23.0	1	0.0002690425	0.309	4.876228416666667	3.9428050624999993	-5.925499359926538	12	14	12	3UTR		0	0
mmu-miR-24-3p	NM_001284381	Adra1b		2285	2317	0.923076923077	-23.0	1	0.0002690425	0.309	3.629896083333333	3.3501344249999994	-5.925499359926538	12	14	12	3UTR		0	0
mmu-miR-24-3p	NM_007416	Adra1b		2131	2163	0.923076923077	-23.0	1	0.0002690425	0.309	4.655247500000001	3.785024725	-5.925499359926538	12	14	12	3UTR		0	0
mmu-miR-26a-5p	NM_001284380	Adra1b		2843	2864	0.923076923077	-17.7	1	6.911463e-06	0.574	0.7048428416666667	1.3336670262499999	-11.913933085066086	17	21	12	3UTR		0	0
mmu-miR-26a-5p	NM_007416	Adra1b		2839	2860	0.923076923077	-17.7	1	6.911463e-06	0.574	0.9075773583333335	1.3640770762499996	-11.913933085066086	17	21	12	3UTR		0	0
mmu-miR-361-5p	NM_001284380	Adra1b		2347	2391	0.923076923077	-23.6	1	0.001749419	0.5	3.3735591666666664	3.489352693749999	-7.140128146953473	18	23	8	3UTR		0	0
mmu-miR-361-5p	NM_001284381	Adra1b		2497	2541	0.923076923077	-23.6	1	0.001749419	0.5	3.6564135000000006	3.9242429875	-7.140128146953473	18	23	8	3UTR		0	0
mmu-miR-23a-3p	NM_001284380	Adra1b		2353	2384	0.961538461538	-19.1	1	0.000110109	0.515	3.3735591666666664	3.489352693749999	-6.747589273982352	14	17	12	3UTR		0	0
mmu-miR-23a-3p	NM_001284381	Adra1b		2503	2534	0.961538461538	-19.1	1	0.000110109	0.515	3.6564135000000006	3.9242429875	-6.747589273982352	14	17	12	3UTR		0	0
mmu-miR-23a-3p	NM_007416	Adra1b		2349	2380	0.961538461538	-19.1	1	0.000110109	0.515	3.45311175	3.4668126499999996	-6.747589273982352	14	17	12	3UTR		0	0
mmu-miR-139-5p	NM_001284380	Adra1b		2268	2290	1.0	-23.0	1	2.080365e-05	0.485	4.4082688235294105	3.0955640999999994	-6.5006872542436085	19	22	13	3UTR		0	0
mmu-miR-139-5p	NM_001284381	Adra1b		2418	2440	1.0	-23.0	1	2.080365e-05	0.485	4.489383352941176	3.881815068749999	-6.5006872542436085	19	22	13	3UTR		0	0
mmu-miR-139-5p	NM_007416	Adra1b		2264	2286	1.0	-23.0	1	2.080365e-05	0.485	4.770158235294118	2.951042524999999	-6.5006872542436085	19	22	13	3UTR		0	0
mmu-miR-214-5p	NM_001284380	Adra1b		2355	2390	1.0	-21.6	1	0.001895469	0.515	3.0965966666666667	3.57951291875	-4.849714495602881	19	35	12	3UTR		0	0
mmu-miR-214-5p	NM_007416	Adra1b		2351	2386	1.0	-21.6	1	0.001895469	0.515	3.155524444444444	3.4813973437499994	-4.849714495602881	19	35	12	3UTR		0	0
mmu-miR-15a-5p	NM_013460	Adra1d	adrenergic receptor, alpha 1d	2099	2116	0.923076923077	-18.7	1	0.0001274523	0.426	0.3276159166666666	0.44685451125000003	-10.742893688800347	14	17	9	3UTR		0	0
mmu-let-7g-5p	NM_007417	Adra2a	adrenergic receptor, alpha 2a	3077	3103	0.923076923077	-18.6	1	0.01008877	0.588	1.6410334588235296	0.886584885	-4.650164754877524	18	26	6	3UTR		0	0
mmu-miR-214-5p	NM_007417	Adra2a		2670	2695	0.923076923077	-21.5	1	0.004298057	0.5	-0.02543283333333332	-0.165104325	-8.382634615281653	19	25	8	3UTR		0	0
mmu-miR-26a-5p	NM_007417	Adra2a		3248	3267	0.923076923077	-16.8	1	0.0006281516	0.529	1.1774002857142858	0.18624999500000006	-7.540648113931671	16	19	13	3UTR		0	0
mmu-miR-674-3p	NM_007417	Adra2a		2445	2485	0.923076923077	-24.6	1	3.93095e-07	0.456	-0.2628346	-0.05708699499999999	-6.7623489216120145	16	20	13	3UTR		0	0
mmu-miR-186-5p	NM_007417	Adra2a		3359	3373	1.0	-20.0	0	0.0002920516	0.588	1.217275923076923	1.0243397024999998	-17.110244939514768	13	14	13	3UTR		0	0
mmu-miR-27a-3p	NM_007417	Adra2a		3329	3351	1.0	-20.4	1	0.04646133	0.559	1.1422270526315792	0.6966225900000002	-6.514540193678739	17	22	11	3UTR		0	0
mmu-miR-27b-3p	NM_007417	Adra2a		2997	3016	1.0	-18.5	1	0.001817856	0.485	0.4177162666666667	0.5328563350000002	-8.860060464590745	16	19	7	3UTR		0	0
mmu-miR-140-3p	NM_009633	Adra2b	adrenergic receptor, alpha 2b	2483	2504	0.9230769230769231	-21.5	1	1.149161e-05	0.456	0.0	0.0	-10.254597317694373	15	21	8	3UTR		0	0
mmu-miR-214-3p	NM_009633	Adra2b		1931	1965	0.9230769230769231	-23.1	1	0.0120553	0.456	0.0	0.0	-4.95700071937229	19	34	6	3UTR		0	0
mmu-miR-361-5p	NM_009633	Adra2b		3643	3660	0.9230769230769231	-18.5	1	7.427423e-05	0.559	0.0	0.0	-11.428251315976452	13	17	10	3UTR		0	0
mmu-miR-193b-3p	NM_009633	Adra2b		3201	3221	1.0	-24.8	1	9.955559e-05	0.382	0.0	0.0	-8.345477717887118	17	20	9	3UTR		0	0
mmu-miR-24-2-5p	NM_009633	Adra2b		2619	2662	1.0	-23.1	1	6.527969e-06	0.441	0.0	0.0	-8.973354030494443	15	21	9	3UTR		0	0
mmu-miR-532-5p	NM_009633	Adra2b		2710	2729	1.0	-21.3	1	0.002841568	0.441	0.0	0.0	-8.707035959654831	16	19	9	3UTR		0	0
mmu-miR-24-3p	NM_007419	Adrb1	adrenergic receptor, beta 1	2367	2385	0.923076923077	-21.4	1	0.0002195945	0.382	1.6144068749999998	1.5597726055999994	-8.40585589311169	16	18	14	3UTR		0	0
mmu-miR-674-3p	NM_007419	Adrb1		1901	1918	0.923076923077	-20.3	1	0.01141121	0.529	0.33686546666666667	0.4556491133999999	-11.636464010914105	13	17	6	3UTR		0	0
mmu-miR-361-5p	NM_007419	Adrb1		2014	2034	1.0	-22.3	1	0.0005746874	0.382	0.10281539073684207	0.11968271839999998	-6.514540193678739	17	20	9	3UTR		0	0
mmu-let-7b-5p	NM_007420	Adrb2	adrenergic receptor, beta 2	1597	1615	0.923076923077	-20.7	1	0.01712697	0.676	2.8289559714285715	3.047703855	-6.138845108269123	15	18	7	3UTR		0	1
mmu-miR-214-3p	NM_007420	Adrb2		1754	1781	0.923076923077	-26.3	1	0.002017157	0.529	2.728322684210526	3.2858968049999997	-9.546562468637928	17	21	12	3UTR		0	0
mmu-miR-27a-3p	NM_007420	Adrb2		1906	1925	0.923076923077	-18.0	1	0.002683371	0.544	2.575098755555556	2.6181062724999995	-10.197951702667437	16	19	9	3UTR		0	0
mmu-miR-24-3p	NM_007420	Adrb2		1898	1934	1.0	-22.7	1	0.004294605	0.544	2.575098790476191	2.4777428499999994	-3.793324837357118	18	23	9	3UTR		0	0
mmu-miR-214-3p	XM_030243247	Adrb3	adrenergic receptor, beta 3	2861	2886	0.923076923077	-25.7	1	0.007739719	0.441	0.0	0.0	-4.95700071937229	19	25	9	3UTR		0	0
mmu-miR-214-5p	NM_013462	Adrb3		2342	2361	0.923076923077	-21.2	1	1.10674e-05	0.368	-0.43343428571428566	-0.586206983	-12.999248309188399	14	19	7	3UTR		0	0
mmu-miR-361-5p	XM_030243247	Adrb3		2547	2563	0.923076923077	-19.9	1	1.186286e-05	0.544	0.0	0.0	-13.6655996434504	15	16	15	3UTR		0	0
mmu-let-7b-5p	XM_030243247	Adrb3		2758	2788	1.0	-22.8	1	0.07134457	0.441	0.0	0.0	-3.937574446201665	21	30	11	3UTR		0	1
mmu-let-7c-5p	XM_030243247	Adrb3		2770	2788	1.0	-19.8	1	0.07134457	0.441	0.0	0.0	-6.083544976388314	14	18	11	3UTR		0	1
mmu-let-7g-5p	XM_030243247	Adrb3		2775	2788	1.0	-19.1	1	0.07134457	0.441	0.0	0.0	-7.052043616942562	12	13	12	3UTR		0	1
mmu-miR-214-3p	NM_013462	Adrb3		2416	2441	1.0	-25.7	1	0.007739719	0.441	-0.20791049291666663	-0.2511962831250001	-4.95700071937229	19	25	9	3UTR		0	0
mmu-let-7b-5p	NM_007540	Bdnf	brain derived neurotrophic factor	2843	2872	0.9230769230769231	-18.7	1	0.5729377	0.647	0.0	0.0	-6.193851289748842	19	29	8	3UTR		0	0
mmu-let-7b-5p	NM_001048139	Bdnf		2702	2731	0.9230769230769231	-18.7	1	0.5729377	0.647	0.0	0.0	-6.193851289748842	19	29	8	3UTR		0	0
mmu-let-7b-5p	NM_001285416	Bdnf		2619	2648	0.9230769230769231	-18.7	1	0.5729377	0.647	0.0	0.0	-6.193851289748842	19	29	8	3UTR		0	0
mmu-let-7b-5p	NM_001285418	Bdnf		2407	2436	0.9230769230769231	-18.7	1	0.5729377	0.647	0.0	0.0	-6.193851289748842	19	29	8	3UTR		0	0
mmu-let-7b-5p	NM_001285419	Bdnf		2396	2425	0.9230769230769231	-18.7	1	0.5729377	0.647	0.0	0.0	-6.193851289748842	19	29	8	3UTR		0	0
mmu-let-7b-5p	NM_001285420	Bdnf		2284	2313	0.9230769230769231	-18.7	1	0.5729377	0.647	0.0	0.0	-6.193851289748842	19	29	8	3UTR		0	0
mmu-let-7b-5p	NM_001316310	Bdnf		2491	2520	0.9230769230769231	-18.7	1	0.5729377	0.647	0.0	0.0	-6.193851289748842	19	29	8	3UTR		0	0
mmu-let-7b-5p	NM_001285417	Bdnf		2416	2445	0.9230769230769231	-18.7	1	0.5729377	0.647	0.0	0.0	-6.193851289748842	19	29	8	3UTR		0	0
mmu-miR-139-5p	NM_007540	Bdnf		3802	3822	0.9230769230769231	-20.8	1	0.0006629163	0.515	0.0	0.0	-11.128578504378995	16	20	8	3UTR		0	0
mmu-miR-139-5p	NM_001048139	Bdnf		3661	3681	0.9230769230769231	-20.8	1	0.0006629163	0.515	0.0	0.0	-11.128578504378995	16	20	8	3UTR		0	0
mmu-miR-139-5p	NM_001285416	Bdnf		3578	3598	0.9230769230769231	-20.8	1	0.0006629163	0.515	0.0	0.0	-11.128578504378995	16	20	8	3UTR		0	0
mmu-miR-139-5p	NM_001285418	Bdnf		3366	3386	0.9230769230769231	-20.8	1	0.0006629163	0.515	0.0	0.0	-11.128578504378995	16	20	8	3UTR		0	0
mmu-miR-139-5p	NM_001285419	Bdnf		3355	3375	0.9230769230769231	-20.8	1	0.0006629163	0.515	0.0	0.0	-11.128578504378995	16	20	8	3UTR		0	0
mmu-miR-139-5p	NM_001048141	Bdnf		3501	3521	0.9230769230769231	-20.8	1	0.0006629163	0.515	0.0	0.0	-11.128578504378995	16	20	8	3UTR		0	0
mmu-miR-139-5p	NM_001285420	Bdnf		3243	3263	0.9230769230769231	-20.8	1	0.0006629163	0.515	0.0	0.0	-11.128578504378995	16	20	8	3UTR		0	0
mmu-miR-139-5p	NM_001048142	Bdnf		3509	3529	0.9230769230769231	-20.8	1	0.0006629163	0.515	0.0	0.0	-11.128578504378995	16	20	8	3UTR		0	0
mmu-miR-139-5p	NM_001316310	Bdnf		3450	3470	0.9230769230769231	-20.8	1	0.0006629163	0.515	0.0	0.0	-11.128578504378995	16	20	8	3UTR		0	0
mmu-miR-139-5p	NM_001285417	Bdnf		3375	3395	0.9230769230769231	-20.8	1	0.0006629163	0.515	0.0	0.0	-11.128578504378995	16	20	8	3UTR		0	0
mmu-miR-186-5p	NM_007540	Bdnf		2820	2835	0.9230769230769231	-15.9	1	0.002715535	0.588	0.0	0.0	-13.951845724843663	14	15	14	3UTR		0	0
mmu-miR-186-5p	NM_001048139	Bdnf		2679	2694	0.9230769230769231	-15.9	1	0.002715535	0.588	0.0	0.0	-13.951845724843663	14	15	14	3UTR		0	0
mmu-miR-186-5p	NM_001285416	Bdnf		2596	2611	0.9230769230769231	-15.9	1	0.002715535	0.588	0.0	0.0	-13.951845724843663	14	15	14	3UTR		0	0
mmu-miR-186-5p	NM_001285418	Bdnf		2384	2399	0.9230769230769231	-15.9	1	0.002715535	0.588	0.0	0.0	-13.951845724843663	14	15	14	3UTR		0	0
mmu-miR-186-5p	NM_001285419	Bdnf		2373	2388	0.9230769230769231	-15.9	1	0.002715535	0.588	0.0	0.0	-13.951845724843663	14	15	14	3UTR		0	0
mmu-miR-186-5p	NM_001048141	Bdnf		2519	2534	0.9230769230769231	-15.9	1	0.002715535	0.588	0.0	0.0	-13.951845724843663	14	15	14	3UTR		0	0
mmu-miR-186-5p	NM_001285420	Bdnf		2261	2276	0.9230769230769231	-15.9	1	0.002715535	0.588	0.0	0.0	-13.951845724843663	14	15	14	3UTR		0	0
mmu-miR-186-5p	NM_001316310	Bdnf		2468	2483	0.9230769230769231	-15.9	1	0.002715535	0.588	0.0	0.0	-13.951845724843663	14	15	14	3UTR		0	0
mmu-miR-186-5p	NM_001285417	Bdnf		2393	2408	0.9230769230769231	-15.9	1	0.002715535	0.588	0.0	0.0	-13.951845724843663	14	15	14	3UTR		0	0
mmu-miR-24-2-5p	NM_001048139	Bdnf		2057	2088	0.9230769230769231	-18.4	1	0.001213621	0.5	0.0	0.0	-9.695854671446662	13	22	8	3UTR		0	0
mmu-miR-24-2-5p	NM_001285416	Bdnf		1974	2005	0.9230769230769231	-18.4	1	0.001213621	0.5	0.0	0.0	-9.695854671446662	13	22	8	3UTR		0	0
mmu-miR-24-2-5p	NM_001285418	Bdnf		1762	1793	0.9230769230769231	-18.4	1	0.001213621	0.5	0.0	0.0	-9.695854671446662	13	22	8	3UTR		0	0
mmu-miR-24-2-5p	NM_001285419	Bdnf		1751	1782	0.9230769230769231	-18.4	1	0.001213621	0.5	0.0	0.0	-9.695854671446662	13	22	8	3UTR		0	0
mmu-miR-24-2-5p	NM_001048141	Bdnf		1897	1928	0.9230769230769231	-18.4	1	0.001213621	0.5	0.0	0.0	-9.695854671446662	13	22	8	3UTR		0	0
mmu-miR-24-2-5p	NM_001285420	Bdnf		1639	1670	0.9230769230769231	-18.4	1	0.001213621	0.5	0.0	0.0	-9.695854671446662	13	22	8	3UTR		0	0
mmu-miR-24-2-5p	NM_001316310	Bdnf		1846	1877	0.9230769230769231	-18.4	1	0.001213621	0.5	0.0	0.0	-9.695854671446662	13	22	8	3UTR		0	0
mmu-miR-24-2-5p	NM_001285417	Bdnf		1771	1802	0.9230769230769231	-18.4	1	0.001213621	0.5	0.0	0.0	-9.695854671446662	13	22	8	3UTR		0	0
mmu-miR-674-3p	NM_007540	Bdnf		3953	3985	0.9230769230769231	-19.8	1	0.055113	0.632	0.0	0.0	-13.28766975003662	16	32	7	3UTR		0	0
mmu-miR-674-3p	NM_007540	Bdnf		2949	2987	0.9230769230769231	-19.6	1	0.001078157	0.647	0.0	0.0	-5.762913004276319	13	22	7	3UTR		0	0
mmu-miR-674-3p	NM_001048139	Bdnf		3812	3844	0.9230769230769231	-19.8	1	0.055113	0.632	0.0	0.0	-13.28766975003662	16	32	7	3UTR		0	0
mmu-miR-674-3p	NM_001285416	Bdnf		3729	3761	0.9230769230769231	-19.8	1	0.055113	0.632	0.0	0.0	-13.28766975003662	16	32	7	3UTR		0	0
mmu-miR-674-3p	NM_001285418	Bdnf		3517	3549	0.9230769230769231	-19.8	1	0.055113	0.632	0.0	0.0	-13.28766975003662	16	32	7	3UTR		0	0
mmu-miR-674-3p	NM_001285418	Bdnf		2513	2551	0.9230769230769231	-19.6	1	0.001078157	0.647	0.0	0.0	-5.762913004276319	13	22	7	3UTR		0	0
mmu-miR-674-3p	NM_001285419	Bdnf		3506	3538	0.9230769230769231	-19.8	1	0.055113	0.632	0.0	0.0	-13.28766975003662	16	32	7	3UTR		0	0
mmu-miR-674-3p	NM_001285419	Bdnf		2502	2540	0.9230769230769231	-19.6	1	0.001078157	0.647	0.0	0.0	-5.762913004276319	13	22	7	3UTR		0	0
mmu-miR-674-3p	NM_001048141	Bdnf		3652	3684	0.9230769230769231	-19.8	1	0.055113	0.632	0.0	0.0	-13.28766975003662	16	32	7	3UTR		0	0
mmu-miR-674-3p	NM_001048141	Bdnf		2648	2686	0.9230769230769231	-19.6	1	0.001078157	0.647	0.0	0.0	-5.762913004276319	13	22	7	3UTR		0	0
mmu-miR-674-3p	NM_001285420	Bdnf		3394	3426	0.9230769230769231	-19.8	1	0.055113	0.632	0.0	0.0	-13.28766975003662	16	32	7	3UTR		0	0
mmu-miR-674-3p	NM_001285420	Bdnf		2390	2428	0.9230769230769231	-19.6	1	0.001078157	0.647	0.0	0.0	-5.762913004276319	13	22	7	3UTR		0	0
mmu-miR-674-3p	NM_001048142	Bdnf		3660	3692	0.9230769230769231	-19.8	1	0.055113	0.632	0.0	0.0	-13.28766975003662	16	32	7	3UTR		0	0
mmu-miR-674-3p	NM_001048142	Bdnf		2656	2694	0.9230769230769231	-19.6	1	0.001078157	0.647	0.0	0.0	-5.762913004276319	13	22	7	3UTR		0	0
mmu-miR-674-3p	NM_001316310	Bdnf		3601	3633	0.9230769230769231	-19.8	1	0.055113	0.632	0.0	0.0	-13.28766975003662	16	32	7	3UTR		0	0
mmu-miR-674-3p	NM_001316310	Bdnf		2606	2635	0.9230769230769231	-19.6	1	0.001078157	0.647	0.0	0.0	-5.762913004276319	13	22	7	3UTR		0	0
mmu-miR-674-3p	NM_001285417	Bdnf		3526	3558	0.9230769230769231	-19.8	1	0.055113	0.632	0.0	0.0	-13.28766975003662	16	32	7	3UTR		0	0
mmu-miR-674-3p	NM_001285417	Bdnf		2522	2560	0.9230769230769231	-19.6	1	0.001078157	0.647	0.0	0.0	-5.762913004276319	13	22	7	3UTR		0	0
mmu-miR-140-3p	NM_007540	Bdnf		3385	3404	1.0	-21.1	1	0.0008221648	0.632	0.0	0.0	-10.73713648757994	16	19	8	3UTR		0	0
mmu-miR-140-3p	NM_001048139	Bdnf		3244	3263	1.0	-21.1	1	0.0008221648	0.632	0.0	0.0	-10.73713648757994	16	19	8	3UTR		0	0
mmu-miR-140-3p	NM_001285416	Bdnf		3161	3180	1.0	-21.1	1	0.0008221648	0.632	0.0	0.0	-10.73713648757994	16	19	8	3UTR		0	0
mmu-miR-140-3p	NM_001285418	Bdnf		2949	2968	1.0	-21.1	1	0.0008221648	0.632	0.0	0.0	-10.73713648757994	16	19	8	3UTR		0	0
mmu-miR-140-3p	NM_001285419	Bdnf		2938	2957	1.0	-21.1	1	0.0008221648	0.632	0.0	0.0	-10.73713648757994	16	19	8	3UTR		0	0
mmu-miR-140-3p	NM_001048141	Bdnf		3084	3103	1.0	-21.1	1	0.0008221648	0.632	0.0	0.0	-10.73713648757994	16	19	8	3UTR		0	0
mmu-miR-140-3p	NM_001285420	Bdnf		2826	2845	1.0	-21.1	1	0.0008221648	0.632	0.0	0.0	-10.73713648757994	16	19	8	3UTR		0	0
mmu-miR-140-3p	NM_001048142	Bdnf		3092	3111	1.0	-21.1	1	0.0008221648	0.632	0.0	0.0	-10.73713648757994	16	19	8	3UTR		0	0
mmu-miR-140-3p	NM_001316310	Bdnf		3033	3052	1.0	-21.1	1	0.0008221648	0.632	0.0	0.0	-10.73713648757994	16	19	8	3UTR		0	0
mmu-miR-140-3p	NM_001285417	Bdnf		2958	2977	1.0	-21.1	1	0.0008221648	0.632	0.0	0.0	-10.73713648757994	16	19	8	3UTR		0	0
mmu-miR-23a-3p	NM_007540	Bdnf		2615	2655	1.0	-20.5	1	0.0004814335	0.5	0.0	0.0	-9.546562468637928	12	14	12	3UTR		0	0
mmu-miR-23a-3p	NM_001048139	Bdnf		2474	2514	1.0	-20.5	1	0.0004814335	0.5	0.0	0.0	-9.546562468637928	12	14	12	3UTR		0	0
mmu-miR-23a-3p	NM_001285416	Bdnf		2391	2431	1.0	-20.5	1	0.0004814335	0.5	0.0	0.0	-9.546562468637928	12	14	12	3UTR		0	0
mmu-miR-23a-3p	NM_001285418	Bdnf		2179	2219	1.0	-20.5	1	0.0004814335	0.5	0.0	0.0	-9.546562468637928	12	14	12	3UTR		0	0
mmu-miR-23a-3p	NM_001285419	Bdnf		2168	2208	1.0	-20.5	1	0.0004814335	0.5	0.0	0.0	-9.546562468637928	12	14	12	3UTR		0	0
mmu-miR-23a-3p	NM_001048141	Bdnf		2314	2354	1.0	-20.5	1	0.0004814335	0.5	0.0	0.0	-9.546562468637928	12	14	12	3UTR		0	0
mmu-miR-23a-3p	NM_001285420	Bdnf		2056	2096	1.0	-20.5	1	0.0004814335	0.5	0.0	0.0	-9.546562468637928	12	14	12	3UTR		0	0
mmu-miR-23a-3p	NM_001048142	Bdnf		2322	2362	1.0	-20.5	1	0.0004814335	0.5	0.0	0.0	-9.546562468637928	12	14	12	3UTR		0	0
mmu-miR-23a-3p	NM_001316310	Bdnf		2263	2303	1.0	-20.5	1	0.0004814335	0.5	0.0	0.0	-9.546562468637928	12	14	12	3UTR		0	0
mmu-miR-23a-3p	NM_001285417	Bdnf		2188	2228	1.0	-20.5	1	0.0004814335	0.5	0.0	0.0	-9.546562468637928	12	14	12	3UTR		0	0
mmu-miR-26a-5p	NM_007540	Bdnf		3652	3682	1.0	-22.2	1	0.0009514406	0.662	0.0	0.0	-6.283094717113671	18	22	8	3UTR		0	0
mmu-miR-26a-5p	NM_001048139	Bdnf		3511	3541	1.0	-22.2	1	0.0009514406	0.662	0.0	0.0	-6.283094717113671	18	22	8	3UTR		0	0
mmu-miR-26a-5p	NM_001285416	Bdnf		3428	3458	1.0	-22.2	1	0.0009514406	0.662	0.0	0.0	-6.283094717113671	18	22	8	3UTR		0	0
mmu-miR-26a-5p	NM_001285418	Bdnf		3216	3246	1.0	-22.2	1	0.0009514406	0.662	0.0	0.0	-6.283094717113671	18	22	8	3UTR		0	0
mmu-miR-26a-5p	NM_001285419	Bdnf		3205	3235	1.0	-22.2	1	0.0009514406	0.662	0.0	0.0	-6.283094717113671	18	22	8	3UTR		0	0
mmu-miR-26a-5p	NM_001048141	Bdnf		3351	3381	1.0	-22.2	1	0.0009514406	0.662	0.0	0.0	-6.283094717113671	18	22	8	3UTR		0	0
mmu-miR-26a-5p	NM_001285420	Bdnf		3093	3123	1.0	-22.2	1	0.0009514406	0.662	0.0	0.0	-6.283094717113671	18	22	8	3UTR		0	0
mmu-miR-26a-5p	NM_001048142	Bdnf		3359	3389	1.0	-22.2	1	0.0009514406	0.662	0.0	0.0	-6.283094717113671	18	22	8	3UTR		0	0
mmu-miR-26a-5p	NM_001316310	Bdnf		3300	3330	1.0	-22.2	1	0.0009514406	0.662	0.0	0.0	-6.283094717113671	18	22	8	3UTR		0	0
mmu-miR-26a-5p	NM_001285417	Bdnf		3225	3255	1.0	-22.2	1	0.0009514406	0.662	0.0	0.0	-6.283094717113671	18	22	8	3UTR		0	0
mmu-miR-193b-3p	NM_177647	Cdnf	cerebral dopamine neurotrophic factor	1976	1995	0.923076923077	-20.7	1	3.276656e-06	0.515	0.24730539999999998	-0.11168322500000007	-9.395960284116024	15	19	5	3UTR		0	0
mmu-miR-214-5p	NM_177647	Cdnf		2583	2644	0.923076923077	-22.6	1	0.0005556436	0.588	0.22066276666666665	0.0006626100000000149	-3.937574446201665	22	61	8	3UTR		0	0
mmu-miR-674-3p	NM_177647	Cdnf		2755	2776	0.923076923077	-20.9	1	0.000368701	0.574	0.41727224999999996	-0.129568035	-5.694283598550164	17	21	11	3UTR		0	0
mmu-let-7b-5p	NM_177647	Cdnf		2421	2460	1.0	-21.3	1	0.02220246	0.382	0.0	0.0	-4.849714495602881	19	39	7	3UTR		0	0
mmu-miR-214-5p	NM_177647	Cdnf		1105	1128	1.0	-26.4	1	0.0006686346	0.426	0.048089177777777777	0.039439817499999974	-10.729023051862386	18	23	13	3UTR		0	0
mmu-miR-214-5p	NM_177647	Cdnf		1859	1897	1.0	-24.5	1	0.09502117	0.632	0.35907980000000006	-0.008178023750000006	-11.207409090692002	18	38	10	3UTR		0	0
mmu-miR-24-2-5p	NM_177647	Cdnf		1572	1592	1.0	-20.6	1	0.006601231	0.544	0.05284100000000001	0.07023484249999998	-5.7143100613765965	14	20	8	3UTR		0	0
mmu-miR-24-2-5p	NM_177647	Cdnf		1130	1150	1.0	-19.8	1	2.126982e-05	0.471	0.10416625	0.011781490000000002	-5.7143100613765965	14	20	8	3UTR		0	0
mmu-miR-26a-5p	NM_177647	Cdnf		2373	2413	1.0	-20.2	1	1.024065e-05	0.485	0.0	0.0	-12.916587056064323	14	17	13	3UTR		0	0
mmu-miR-532-5p	NM_177647	Cdnf		1097	1118	1.0	-21.2	1	0.0001524354	0.397	0.023105657142857138	0.02290182999999998	-7.79179666547151	16	21	7	3UTR		0	0
mmu-let-7g-5p	NM_009952	Creb1	cAMP responsive element binding protein 1	3630	3656	0.923076923077	-18.5	1	0.0007840505	0.618	2.229208866666667	1.7000435147500002	-6.246131332038532	17	26	7	3UTR		0	0
mmu-let-7g-5p	NM_009952	Creb1		3069	3095	0.923076923077	-18.0	1	0.06172357	0.676	0.533756464	0.5425056724999999	-3.937574446201665	20	26	9	3UTR		0	0
mmu-let-7g-5p	NM_133828	Creb1		3588	3614	0.923076923077	-18.5	1	0.0007840505	0.618	2.229208866666667	1.7000435147500002	-6.246131332038532	17	26	7	3UTR		0	0
mmu-let-7g-5p	NM_133828	Creb1		3027	3053	0.923076923077	-18.0	1	0.06172357	0.676	0.533756464	0.5425056724999999	-3.937574446201665	20	26	9	3UTR		0	0
mmu-let-7g-5p	NM_001037726	Creb1		3466	3492	0.923076923077	-18.5	1	0.0007840505	0.618	2.229208866666667	1.7000435147500002	-6.246131332038532	17	26	7	3UTR		0	0
mmu-let-7g-5p	NM_001037726	Creb1		2905	2931	0.923076923077	-18.0	1	0.06172357	0.676	0.533756464	0.5425056724999999	-3.937574446201665	20	26	9	3UTR		0	0
mmu-miR-139-5p	NM_009952	Creb1		2636	2656	0.923076923077	-19.4	1	0.003727815	0.559	0.6798725714285715	0.4300113175	-13.639184775137942	17	20	13	3UTR		0	0
mmu-miR-139-5p	NM_133828	Creb1		2594	2614	0.923076923077	-19.4	1	0.003727815	0.559	0.6798725714285715	0.4300113175	-13.639184775137942	17	20	13	3UTR		0	0
mmu-miR-139-5p	NM_001037726	Creb1		2472	2492	0.923076923077	-19.4	1	0.003727815	0.559	0.6798725714285715	0.4300113175	-13.639184775137942	17	20	13	3UTR		0	0
mmu-miR-140-3p	NM_009952	Creb1		7138	7154	0.923076923077	-17.3	1	0.04349751	0.603	0.2728614714285714	0.21398715624999995	-16.7800688141913	11	16	7	3UTR		0	0
mmu-miR-140-3p	NM_133828	Creb1		7096	7112	0.923076923077	-17.3	1	0.04349751	0.603	0.2728614714285714	0.21398715624999995	-16.7800688141913	11	16	7	3UTR		0	0
mmu-miR-140-3p	NM_001037726	Creb1		6974	6990	0.923076923077	-17.3	1	0.04349751	0.603	0.2728614714285714	0.21398715624999995	-16.7800688141913	11	16	7	3UTR		0	0
mmu-miR-193b-3p	XM_006495651	Creb1		5128	5162	0.923076923077	-23.9	1	0.001391589	0.544	0.0	0.0	-7.881736770562071	18	34	7	3UTR		0	0
mmu-miR-193b-3p	XM_006495651	Creb1		1528	1551	0.923076923077	-21.6	1	9.554794e-05	0.485	0.0	0.0	-8.66051072386539	15	23	9	3UTR		0	0
mmu-miR-193b-3p	NM_009952	Creb1		7250	7295	0.923076923077	-27.3	1	0.002293492	0.456	-0.15949649999999999	-0.037148093749999986	-11.150474115941337	14	18	8	3UTR		0	0
mmu-miR-193b-3p	NM_009952	Creb1		5276	5310	0.923076923077	-23.9	1	0.001391589	0.544	0.29425135416666665	0.6604314775	-7.881736770562071	18	34	7	3UTR		0	0
mmu-miR-193b-3p	NM_133828	Creb1		7208	7253	0.923076923077	-27.3	1	0.002293492	0.456	-0.15949649999999999	-0.037148093749999986	-11.150474115941337	14	18	8	3UTR		0	0
mmu-miR-193b-3p	NM_133828	Creb1		5234	5268	0.923076923077	-23.9	1	0.001391589	0.544	0.29425135416666665	0.6604314775	-7.881736770562071	18	34	7	3UTR		0	0
mmu-miR-193b-3p	NM_001037726	Creb1		7086	7131	0.923076923077	-27.3	1	0.002293492	0.456	-0.15949649999999999	-0.037148093749999986	-11.150474115941337	14	18	8	3UTR		0	0
mmu-miR-193b-3p	NM_001037726	Creb1		5112	5146	0.923076923077	-23.9	1	0.001391589	0.544	0.29425135416666665	0.6604314775	-7.881736770562071	18	34	7	3UTR		0	0
mmu-miR-193b-3p	XM_006495650	Creb1		5148	5182	0.923076923077	-23.9	1	0.001391589	0.544	0.0	0.0	-7.881736770562071	18	34	7	3UTR		0	0
mmu-miR-193b-3p	XM_006495650	Creb1		1548	1571	0.923076923077	-21.6	1	9.554794e-05	0.485	0.0	0.0	-8.66051072386539	15	23	9	3UTR		0	0
mmu-miR-214-3p	XM_006495651	Creb1		2810	2831	0.923076923077	-26.1	1	8.121586e-05	0.529	0.0	0.0	-5.892671223205703	18	21	8	3UTR		0	1
mmu-miR-214-3p	XM_006495650	Creb1		2830	2851	0.923076923077	-26.1	1	8.121586e-05	0.529	0.0	0.0	-5.892671223205703	18	21	8	3UTR		0	1
mmu-miR-214-5p	XM_006495651	Creb1		4626	4657	0.923076923077	-23.2	1	3.565342e-05	0.485	0.0	0.0	-11.599733606320754	17	31	8	3UTR		0	0
mmu-miR-214-5p	XM_006495651	Creb1		4263	4311	0.923076923077	-22.8	1	6.356215e-05	0.441	0.0	0.0	-7.140128146953473	19	48	9	3UTR		0	0
mmu-miR-214-5p	NM_009952	Creb1		8150	8171	0.923076923077	-25.2	1	0.0008534919	0.603	-0.445375	0.0040874999999999904	-5.035831305685297	18	21	10	3UTR		0	0
mmu-miR-214-5p	NM_009952	Creb1		3946	3972	0.923076923077	-23.6	1	0.01315019	0.632	0.34472372571428567	2.20489471375	-5.180080914529843	21	26	7	3UTR		0	0
mmu-miR-214-5p	NM_009952	Creb1		4774	4805	0.923076923077	-23.2	1	3.565342e-05	0.485	0.905824625	1.3797969525	-11.599733606320754	17	31	8	3UTR		0	0
mmu-miR-214-5p	NM_133828	Creb1		8108	8129	0.923076923077	-25.2	1	0.0008534919	0.603	-0.445375	0.0040874999999999904	-5.035831305685297	18	21	10	3UTR		0	0
mmu-miR-214-5p	NM_133828	Creb1		3904	3930	0.923076923077	-23.6	1	0.01315019	0.632	0.34472372571428567	2.20489471375	-5.180080914529843	21	26	7	3UTR		0	0
mmu-miR-214-5p	NM_133828	Creb1		4732	4763	0.923076923077	-23.2	1	3.565342e-05	0.485	0.905824625	1.3797969525	-11.599733606320754	17	31	8	3UTR		0	0
mmu-miR-214-5p	NM_001037726	Creb1		7986	8007	0.923076923077	-25.2	1	0.0008534919	0.603	-0.445375	0.0040874999999999904	-5.035831305685297	18	21	10	3UTR		0	0
mmu-miR-214-5p	NM_001037726	Creb1		3782	3808	0.923076923077	-23.6	1	0.01315019	0.632	0.34472372571428567	2.20489471375	-5.180080914529843	21	26	7	3UTR		0	0
mmu-miR-214-5p	NM_001037726	Creb1		4610	4641	0.923076923077	-23.2	1	3.565342e-05	0.485	0.905824625	1.3797969525	-11.599733606320754	17	31	8	3UTR		0	0
mmu-miR-214-5p	XM_006495650	Creb1		4646	4677	0.923076923077	-23.2	1	3.565342e-05	0.485	0.0	0.0	-11.599733606320754	17	31	8	3UTR		0	0
mmu-miR-214-5p	XM_006495650	Creb1		4283	4331	0.923076923077	-22.8	1	6.356215e-05	0.441	0.0	0.0	-7.140128146953473	19	48	9	3UTR		0	0
mmu-miR-24-3p	XM_006495651	Creb1		2810	2830	0.923076923077	-25.2	1	0.0001661788	0.544	0.0	0.0	-9.813320773362635	18	20	15	3UTR		0	0
mmu-miR-24-3p	NM_009952	Creb1		1646	1699	0.923076923077	-27.6	1	9.554794e-05	0.485	2.1855363103448275	1.663252065125	-3.937574446201665	17	31	13	3UTR		0	0
mmu-miR-24-3p	NM_133828	Creb1		1604	1657	0.923076923077	-27.6	1	9.554794e-05	0.485	2.1855363103448275	1.663252065125	-3.937574446201665	17	31	13	3UTR		0	0
mmu-miR-24-3p	NM_001037726	Creb1		1482	1535	0.923076923077	-27.6	1	9.554794e-05	0.485	2.1855363103448275	1.663252065125	-3.937574446201665	17	31	13	3UTR		0	0
mmu-miR-24-3p	XM_006495650	Creb1		2830	2850	0.923076923077	-25.2	1	0.0001661788	0.544	0.0	0.0	-9.813320773362635	18	20	15	3UTR		0	0
mmu-miR-375-3p	NM_009952	Creb1		5798	5820	0.923076923077	-18.7	1	0.000133923	0.412	1.424545897619048	0.9730721387499999	-6.514540193678739	17	22	7	3UTR		0	0
mmu-miR-375-3p	NM_133828	Creb1		5756	5778	0.923076923077	-18.7	1	0.000133923	0.412	1.424545897619048	0.9730721387499999	-6.514540193678739	17	22	7	3UTR		0	0
mmu-miR-375-3p	NM_001037726	Creb1		5634	5656	0.923076923077	-18.7	1	0.000133923	0.412	1.424545897619048	0.9730721387499999	-6.514540193678739	17	22	7	3UTR		0	0
mmu-miR-532-5p	XM_006495651	Creb1		3155	3177	0.923076923077	-21.5	1	2.962235e-05	0.588	0.0	0.0	-5.838533207394711	19	22	8	3UTR		0	0
mmu-miR-532-5p	XM_006495651	Creb1		5762	5788	0.923076923077	-21.3	1	0.0272765	0.618	0.0	0.0	-7.284377755798021	19	26	7	3UTR		0	0
mmu-miR-532-5p	NM_009952	Creb1		3303	3325	0.923076923077	-21.5	1	2.962235e-05	0.588	0.4689971599999999	0.6175021874999999	-5.838533207394711	19	22	8	3UTR		0	0
mmu-miR-532-5p	NM_009952	Creb1		5910	5936	0.923076923077	-21.3	1	0.0272765	0.618	0.4935595916666667	0.626180159375	-7.284377755798021	19	26	7	3UTR		0	0
mmu-miR-532-5p	NM_133828	Creb1		3261	3283	0.923076923077	-21.5	1	2.962235e-05	0.588	0.4689971599999999	0.6175021874999999	-5.838533207394711	19	22	8	3UTR		0	0
mmu-miR-532-5p	NM_133828	Creb1		5868	5894	0.923076923077	-21.3	1	0.0272765	0.618	0.4935595916666667	0.626180159375	-7.284377755798021	19	26	7	3UTR		0	0
mmu-miR-532-5p	NM_001037726	Creb1		3139	3161	0.923076923077	-21.5	1	2.962235e-05	0.588	0.4689971599999999	0.6175021874999999	-5.838533207394711	19	22	8	3UTR		0	0
mmu-miR-532-5p	NM_001037726	Creb1		5746	5772	0.923076923077	-21.3	1	0.0272765	0.618	0.4935595916666667	0.626180159375	-7.284377755798021	19	26	7	3UTR		0	0
mmu-miR-532-5p	XM_006495650	Creb1		3175	3197	0.923076923077	-21.5	1	2.962235e-05	0.588	0.0	0.0	-5.838533207394711	19	22	8	3UTR		0	0
mmu-miR-532-5p	XM_006495650	Creb1		5782	5808	0.923076923077	-21.3	1	0.0272765	0.618	0.0	0.0	-7.284377755798021	19	26	7	3UTR		0	0
mmu-miR-674-3p	NM_009952	Creb1		7948	7968	0.923076923077	-19.7	1	6.647998e-06	0.588	-0.4560909090909091	0.06661250000000003	-10.515061109192176	15	20	8	3UTR		0	0
mmu-miR-674-3p	NM_133828	Creb1		7906	7926	0.923076923077	-19.7	1	6.647998e-06	0.588	-0.4560909090909091	0.06661250000000003	-10.515061109192176	15	20	8	3UTR		0	0
mmu-miR-674-3p	NM_001037726	Creb1		7784	7804	0.923076923077	-19.7	1	6.647998e-06	0.588	-0.4560909090909091	0.06661250000000003	-10.515061109192176	15	20	8	3UTR		0	0
mmu-miR-139-5p	XM_006495651	Creb1		3810	3831	1.0	-20.0	1	0.0215503	0.632	0.0	0.0	-7.7817751947826395	18	21	14	3UTR		0	0
mmu-miR-139-5p	NM_009952	Creb1		3958	3979	1.0	-20.0	1	0.0215503	0.632	0.49902232599999996	2.35974090125	-7.7817751947826395	18	21	14	3UTR		0	0
mmu-miR-139-5p	NM_133828	Creb1		3916	3937	1.0	-20.0	1	0.0215503	0.632	0.49902232599999996	2.35974090125	-7.7817751947826395	18	21	14	3UTR		0	0
mmu-miR-139-5p	NM_001037726	Creb1		3794	3815	1.0	-20.0	1	0.0215503	0.632	0.49902232599999996	2.35974090125	-7.7817751947826395	18	21	14	3UTR		0	0
mmu-miR-139-5p	XM_006495650	Creb1		3830	3851	1.0	-20.0	1	0.0215503	0.632	0.0	0.0	-7.7817751947826395	18	21	14	3UTR		0	0
mmu-miR-15a-5p	XM_006495651	Creb1		6650	6685	1.0	-21.4	1	0.00179396	0.694	0.0	0.0	-5.3856143151281595	19	35	8	3UTR		0	0
mmu-miR-15a-5p	NM_009952	Creb1		6798	6833	1.0	-21.4	1	0.01989089	0.691	3.4207952400000003	2.3977384612500003	-5.3856143151281595	19	35	8	3UTR		0	0
mmu-miR-15a-5p	NM_133828	Creb1		6756	6791	1.0	-21.4	1	0.01989089	0.691	3.4207952400000003	2.3977384612500003	-5.3856143151281595	19	35	8	3UTR		0	0
mmu-miR-15a-5p	NM_001037726	Creb1		6634	6669	1.0	-21.4	1	0.01989089	0.691	3.4207952400000003	2.3977384612500003	-5.3856143151281595	19	35	8	3UTR		0	0
mmu-miR-15a-5p	XM_006495650	Creb1		6670	6705	1.0	-21.4	1	0.00179396	0.694	0.0	0.0	-5.3856143151281595	19	35	8	3UTR		0	0
mmu-miR-203-3p	XM_006495651	Creb1		6157	6204	1.0	-23.6	1	0.02558031	0.603	0.0	0.0	-8.79206118126477	18	23	9	3UTR		0	0
mmu-miR-203-3p	NM_009952	Creb1		6305	6352	1.0	-23.6	1	0.02558031	0.603	0.21800717777777778	1.03925535125	-8.79206118126477	18	23	9	3UTR		0	0
mmu-miR-203-3p	NM_133828	Creb1		6263	6310	1.0	-23.6	1	0.02558031	0.603	0.21800717777777778	1.03925535125	-8.79206118126477	18	23	9	3UTR		0	0
mmu-miR-203-3p	NM_001037726	Creb1		6141	6188	1.0	-23.6	1	0.02558031	0.603	0.21800717777777778	1.03925535125	-8.79206118126477	18	23	9	3UTR		0	0
mmu-miR-203-3p	XM_006495650	Creb1		6177	6224	1.0	-23.6	1	0.02558031	0.603	0.0	0.0	-8.79206118126477	18	23	9	3UTR		0	0
mmu-miR-214-3p	XM_006495651	Creb1		2850	2865	1.0	-22.7	1	0.0003017892	0.559	0.0	0.0	-8.415498954871785	13	15	11	3UTR		0	1
mmu-miR-214-3p	NM_009952	Creb1		2958	2979	1.0	-26.1	1	8.121586e-05	0.529	1.007663	1.2853280699999998	-5.892671223205703	18	21	8	3UTR		0	1
mmu-miR-214-3p	NM_009952	Creb1		2998	3013	1.0	-22.7	1	0.0003017892	0.559	0.6399851636363636	1.0451611299999999	-8.415498954871785	13	15	11	3UTR		0	1
mmu-miR-214-3p	NM_133828	Creb1		2916	2937	1.0	-26.1	1	8.121586e-05	0.529	1.007663	1.2853280699999998	-5.892671223205703	18	21	8	3UTR		0	1
mmu-miR-214-3p	NM_133828	Creb1		2956	2971	1.0	-22.7	1	0.0003017892	0.559	0.6399851636363636	1.0451611299999999	-8.415498954871785	13	15	11	3UTR		0	1
mmu-miR-214-3p	NM_001037726	Creb1		2794	2815	1.0	-26.1	1	8.121586e-05	0.529	1.007663	1.2853280699999998	-5.892671223205703	18	21	8	3UTR		0	1
mmu-miR-214-3p	NM_001037726	Creb1		2834	2849	1.0	-22.7	1	0.0003017892	0.559	0.6399851636363636	1.0451611299999999	-8.415498954871785	13	15	11	3UTR		0	1
mmu-miR-214-3p	XM_006495650	Creb1		2870	2885	1.0	-22.7	1	0.0003017892	0.559	0.0	0.0	-8.415498954871785	13	15	11	3UTR		0	1
mmu-miR-214-5p	XM_006495651	Creb1		3798	3824	1.0	-23.6	1	0.01315019	0.632	0.0	0.0	-5.180080914529843	21	26	7	3UTR		0	0
mmu-miR-214-5p	NM_009952	Creb1		4411	4459	1.0	-22.8	1	6.356215e-05	0.441	1.2352119999999998	1.1791955407499999	-7.140128146953473	19	48	9	3UTR		0	0
mmu-miR-214-5p	NM_133828	Creb1		4369	4417	1.0	-22.8	1	6.356215e-05	0.441	1.2352119999999998	1.1791955407499999	-7.140128146953473	19	48	9	3UTR		0	0
mmu-miR-214-5p	NM_001037726	Creb1		4247	4295	1.0	-22.8	1	6.356215e-05	0.441	1.2352119999999998	1.1791955407499999	-7.140128146953473	19	48	9	3UTR		0	0
mmu-miR-214-5p	XM_006495650	Creb1		3818	3844	1.0	-23.6	1	0.01315019	0.632	0.0	0.0	-5.180080914529843	21	26	7	3UTR		0	0
mmu-miR-26a-5p	XM_006495651	Creb1		1889	1910	1.0	-19.9	1	0.0002459859	0.632	0.0	0.0	-11.84545859521187	16	21	12	3UTR		0	1
mmu-miR-26a-5p	NM_009952	Creb1		2037	2058	1.0	-19.9	1	0.0002459859	0.632	1.2748873583333336	0.969356728875	-11.84545859521187	16	21	12	3UTR		0	1
mmu-miR-26a-5p	NM_133828	Creb1		1995	2016	1.0	-19.9	1	0.0002459859	0.632	1.2748873583333336	0.969356728875	-11.84545859521187	16	21	12	3UTR		0	1
mmu-miR-26a-5p	NM_001037726	Creb1		1873	1894	1.0	-19.9	1	0.0002459859	0.632	1.2748873583333336	0.969356728875	-11.84545859521187	16	21	12	3UTR		0	1
mmu-miR-26a-5p	XM_006495650	Creb1		1909	1930	1.0	-19.9	1	0.0002459859	0.632	0.0	0.0	-11.84545859521187	16	21	12	3UTR		0	1
mmu-miR-27a-3p	XM_006495651	Creb1		1139	1157	1.0	-19.9	0	4.273337e-05	0.559	0.0	0.0	-15.566558404643448	14	18	10	3UTR		0	1
mmu-miR-27a-3p	XM_006495650	Creb1		1159	1177	1.0	-19.9	0	4.273337e-05	0.559	0.0	0.0	-15.566558404643448	14	18	10	3UTR		0	1
mmu-let-7b-5p	NM_001327821	Creb5	cAMP responsive element binding protein 5	4598	4635	0.923076923077	-22.1	1	0.001790441	0.441	0.6817545241379311	-0.07742074625000003	-4.528774397607753	19	37	8	3UTR		0	0
mmu-let-7b-5p	XM_017321521	Creb5		5854	5891	0.923076923077	-22.1	1	0.001790441	0.441	0.0	0.0	-4.528774397607753	19	37	8	3UTR		0	0
mmu-let-7g-5p	NM_001327821	Creb5		4561	4576	0.923076923077	-15.9	1	0.0595514	0.529	0.20956012499999999	-0.09628781624999998	-5.771280865935932	13	15	12	3UTR		0	0
mmu-miR-139-5p	NM_001327821	Creb5		2419	2440	0.923076923077	-19.5	1	0.01567404	0.691	1.8867077647058825	1.4409835475000001	-11.86019739781856	15	21	9	3UTR		0	0
mmu-miR-139-5p	NM_172728	Creb5		1952	1973	0.923076923077	-19.5	1	0.01567404	0.691	1.8867077647058825	1.4409835475000001	-11.86019739781856	15	21	9	3UTR		0	0
mmu-miR-140-3p	NM_001327821	Creb5		6928	6973	0.923076923077	-24.9	1	0.0006074847	0.647	0.39374465833333333	0.80813126875	-7.91236201216959	15	18	12	3UTR		0	0
mmu-miR-140-3p	XM_017321521	Creb5		8184	8229	0.923076923077	-24.9	1	0.0006074847	0.647	0.0	0.0	-7.91236201216959	15	18	12	3UTR		0	0
mmu-miR-15a-5p	NM_172728	Creb5		2210	2243	0.923076923077	-17.9	1	0.292551	0.735	1.51929519	1.6414877412500002	-11.398282843874613	19	33	9	3UTR	MIRT011857	0	0
mmu-miR-214-3p	XM_017321521	Creb5		8790	8841	0.923076923077	-23.3	1	0.0225899	0.559	0.0	0.0	-3.937574446201665	21	51	10	3UTR		0	1
mmu-miR-214-3p	NM_172728	Creb5		2709	2733	0.923076923077	-21.9	1	0.5825285	0.529	0.9803725714285715	0.6551687975	-6.770391593739227	18	24	5	3UTR		0	1
mmu-miR-24-2-5p	XM_017321521	Creb5		5398	5422	0.923076923077	-21.9	1	0.0005568792	0.603	0.0	0.0	-5.892671223205703	18	24	8	3UTR		0	0
mmu-miR-24-2-5p	XM_017321521	Creb5		4004	4034	0.923076923077	-20.7	1	3.254149e-06	0.515	0.0	0.0	-4.026373917660731	14	25	8	3UTR		0	0
mmu-miR-27a-3p	NM_001327821	Creb5		2349	2364	0.923076923077	-18.6	0	7.165689e-07	0.574	0.5946030285714284	1.1216620525	-16.656447402467467	13	15	7	3UTR		0	0
mmu-miR-27a-3p	XM_017321521	Creb5		3786	3813	0.923076923077	-22.0	1	0.008281443	0.574	0.0	0.0	-3.937574446201665	19	27	8	3UTR		0	0
mmu-miR-27a-3p	NM_172728	Creb5		1882	1897	0.923076923077	-18.6	0	7.165689e-07	0.574	0.5946030285714284	1.1216620525	-16.656447402467467	13	15	7	3UTR		0	0
mmu-miR-361-5p	NM_001327821	Creb5		4277	4331	0.923076923077	-20.9	1	0.003997014	0.603	0.835295212307692	0.9438845625000001	-4.95700071937229	18	28	11	3UTR		0	0
mmu-miR-361-5p	XM_017321521	Creb5		5560	5587	0.923076923077	-20.6	1	0.003997014	0.603	0.0	0.0	-4.95700071937229	18	27	11	3UTR		0	0
mmu-miR-532-5p	NM_001327821	Creb5		6956	6973	0.923076923077	-22.5	1	0.0006074847	0.647	0.6446422375	0.5483299637499998	-9.861343503275094	16	17	16	3UTR		0	0
mmu-miR-532-5p	NM_001327821	Creb5		7519	7536	0.923076923077	-19.2	1	0.0001328535	0.588	2.611724444444444	1.8491515032499997	-7.803670806344982	15	17	9	3UTR		0	0
mmu-miR-674-3p	XM_017321521	Creb5		8775	8795	0.923076923077	-21.1	1	0.0001238883	0.574	0.0	0.0	-6.193851289748842	17	20	9	3UTR		0	1
mmu-miR-99a-5p	NM_001327821	Creb5		1982	2011	0.923076923077	-20.0	1	0.0002356357	0.559	0.8279641428571428	1.1403510125	-6.963799684058155	18	29	12	3UTR		0	0
mmu-miR-99a-5p	NM_172728	Creb5		1515	1544	0.923076923077	-20.0	1	0.0002356357	0.559	0.8279641428571428	1.1403510125	-6.963799684058155	18	29	12	3UTR		0	0
mmu-let-7b-5p	XM_017321521	Creb5		5425	5475	1.0	-21.6	1	0.01149461	0.603	0.0	0.0	-3.793324837357118	20	50	8	3UTR		0	0
mmu-miR-139-5p	NM_001327821	Creb5		3460	3482	1.0	-19.4	1	0.001122148	0.603	1.2465901153846155	1.18934850125	-8.81343632025268	17	22	9	3UTR		0	0
mmu-miR-140-3p	NM_172728	Creb5		2523	2563	1.0	-19.8	1	0.002449807	0.588	1.73600175625	0.6706961875	-4.1706235265052785	15	18	10	3UTR		0	0
mmu-miR-214-3p	NM_001327821	Creb5		7534	7585	1.0	-23.3	1	0.0225899	0.559	2.0095888992	1.9531388067500002	-3.937574446201665	21	51	10	3UTR		0	1
mmu-miR-214-3p	NM_172728	Creb5		2682	2707	1.0	-22.4	1	0.04861976	0.485	0.28116473750000004	0.6598946225	-8.258727333827098	18	25	8	3UTR		0	1
mmu-miR-24-2-5p	NM_001327821	Creb5		4142	4166	1.0	-21.9	1	0.0005568792	0.603	3.0839908749999996	2.468462019	-5.892671223205703	18	24	8	3UTR		0	0
mmu-miR-24-2-5p	NM_001327821	Creb5		1801	1818	1.0	-20.1	1	0.0004620389	0.544	2.8591266666666666	3.2205001250000005	-5.4812609810729835	15	17	11	3UTR		0	0
mmu-miR-24-2-5p	XM_017321521	Creb5		3057	3074	1.0	-20.1	1	0.0004620389	0.544	0.0	0.0	-5.4812609810729835	15	17	11	3UTR		0	0
mmu-miR-24-2-5p	NM_172728	Creb5		1334	1351	1.0	-20.1	1	0.0004620389	0.544	2.8591266666666666	3.2205001250000005	-5.4812609810729835	15	17	11	3UTR		0	0
mmu-miR-27a-3p	NM_001327821	Creb5		2509	2557	1.0	-21.7	1	0.008281443	0.574	1.5581391538461546	1.1054596125000002	-3.937574446201665	19	28	8	3UTR		0	0
mmu-miR-27a-3p	NM_172728	Creb5		2063	2090	1.0	-22.0	1	0.008281443	0.574	1.2278594692307696	1.3025885012499998	-3.937574446201665	19	27	8	3UTR		0	0
mmu-miR-532-5p	XM_017321521	Creb5		8212	8229	1.0	-22.5	1	0.0006074847	0.647	0.0	0.0	-9.861343503275094	16	17	16	3UTR		0	0
mmu-miR-674-3p	NM_001327821	Creb5		7519	7539	1.0	-21.1	1	0.0001238883	0.574	2.5192935	1.60552416575	-6.193851289748842	17	20	9	3UTR		0	1
mmu-miR-139-5p	XM_006521754	Crebbp	CREB binding protein	10468	10490	0.923076923077	-21.7	1	0.0004991122	0.588	0.0	0.0	-7.018544277364306	17	22	8	3UTR		0	0
mmu-miR-214-3p	XM_006521754	Crebbp		10532	10561	0.923076923077	-21.6	1	0.002010516	0.588	0.0	0.0	-5.762913004276319	18	29	8	3UTR		0	0
mmu-miR-27b-3p	XM_006521754	Crebbp		9348	9387	0.923076923077	-21.1	1	0.003213462	0.397	0.0	0.0	-7.202645801464468	18	23	9	3UTR		0	0
mmu-miR-30c-5p	XM_006521754	Crebbp		8378	8402	0.923076923077	-21.2	1	0.002252956	0.544	0.0	0.0	-6.3903809408830785	20	24	9	3UTR		0	0
mmu-miR-674-3p	XM_006521754	Crebbp		8373	8397	0.923076923077	-25.3	1	0.002613244	0.588	0.0	0.0	-6.618099312767468	20	24	11	3UTR		0	0
mmu-miR-30c-5p	XM_006521754	Crebbp		10470	10492	1.0	-22.1	1	0.0003892836	0.574	0.0	0.0	-16.78095747648169	18	22	12	3UTR		0	0
mmu-miR-532-5p	XM_006521754	Crebbp		9745	9773	1.0	-23.7	1	0.0001439248	0.485	0.0	0.0	-5.4812609810729835	21	28	10	3UTR		0	0
mmu-miR-674-3p	XM_006521754	Crebbp		10466	10488	1.0	-24.3	1	0.0006108755	0.588	0.0	0.0	-9.548541924811513	17	22	8	3UTR		0	0
mmu-miR-139-5p	NM_198408	Crhbp	corticotropin releasing hormone binding protein	1201	1246	0.923076923077	-19.0	0	0.006797842	0.559	2.5931588	2.9826657977499993	-15.566558404643448	14	17	12	3UTR		0	0
mmu-miR-27a-3p	NM_198408	Crhbp		1358	1379	1.0	-22.5	1	0.0001838817	0.5	1.87645107625	2.169830646375	-8.971317642502958	17	21	10	3UTR		0	0
mmu-miR-361-5p	NM_198408	Crhbp		1358	1395	1.0	-20.7	1	0.0008692953	0.456	1.6949558181818178	2.1433522877500004	-11.428251315976452	14	19	11	3UTR		0	0
mmu-miR-193b-3p	NM_007762	Crhr1	corticotropin releasing hormone receptor 1	2244	2283	0.923076923077	-24.7	1	1.580188e-05	0.382	-0.2914998181818181	-0.18558834639999996	-7.140128146953473	19	39	9	3UTR		0	0
mmu-miR-193b-3p	NM_007762	Crhr1		1752	1796	0.923076923077	-22.9	1	0.001668614	0.412	-0.18571889430303035	0.044319186299999994	-6.825347112316308	17	38	6	3UTR		0	0
mmu-miR-27b-3p	NM_007762	Crhr1		2486	2508	0.923076923077	-19.0	1	0.0002229573	0.588	0.166068875	0.2566619194758064	-9.583490404333489	16	22	8	3UTR		0	0
mmu-miR-361-5p	NM_007762	Crhr1		1865	1901	0.923076923077	-19.9	1	0.00260674	0.515	-0.323937189	0.06757735519999997	-7.757046662006918	16	36	8	3UTR		0	0
mmu-miR-674-3p	NM_007762	Crhr1		2489	2506	1.0	-24.5	1	0.0002656283	0.559	0.07151450769230774	0.5742926899999999	-9.546562468637928	14	17	13	3UTR		0	0
mmu-miR-223-3p	NM_001288619	Crhr2	corticotropin releasing hormone receptor 2	2531	2554	0.923076923077	-24.3	1	1.276068e-05	0.412	0.23990518750000003	0.2233938875	-12.37776450863957	18	23	8	3UTR		0	0
mmu-miR-27a-3p	NM_009953	Crhr2		2283	2334	0.923076923077	-21.5	1	0.001696037	0.574	2.2993782499999997	2.1788983625	-4.6730240064523	20	51	14	3UTR		0	0
mmu-miR-27a-3p	NM_001288618	Crhr2		2286	2337	0.923076923077	-21.5	1	0.001696037	0.574	2.2993782499999997	2.1788983625	-4.6730240064523	20	51	14	3UTR		0	0
mmu-miR-27a-3p	NM_001288619	Crhr2		2193	2244	0.923076923077	-21.5	1	0.001696037	0.574	2.958621768181818	3.2662678699999996	-4.6730240064523	20	51	14	3UTR		0	0
mmu-miR-361-5p	XM_006505482	Crhr2		2179	2226	0.923076923077	-20.5	1	0.0002250474	0.426	0.0	0.0	-10.752244329692425	15	23	8	3UTR		0	0
mmu-miR-361-5p	NM_001288619	Crhr2		2513	2525	0.923076923077	-21.8	0	0.0002495098	0.441	0.48808313636363637	0.40832588125	-21.72277599526934	11	12	11	3UTR		0	0
mmu-miR-375-3p	NM_009953	Crhr2		1559	1600	0.923076923077	-20.0	1	0.02235118	0.471	3.761589733333334	4.37685885875	-9.592934641634889	13	18	9	3UTR		0	0
mmu-miR-375-3p	NM_001288618	Crhr2		1562	1603	0.923076923077	-20.0	1	0.02235118	0.471	3.8065108444444444	4.37685890875	-9.592934641634889	13	18	9	3UTR		0	0
mmu-miR-375-3p	NM_001288619	Crhr2		1493	1510	0.923076923077	-20.3	1	0.02235118	0.471	4.502776222222221	4.092597263749999	-9.592934641634889	13	17	9	3UTR		0	0
mmu-miR-361-5p	NM_009953	Crhr2		2159	2206	1.0	-20.5	1	0.0002250474	0.426	2.9858582499999997	3.1481212550000004	-10.752244329692425	15	23	8	3UTR		0	0
mmu-miR-361-5p	NM_001288618	Crhr2		2162	2209	1.0	-20.5	1	0.0002250474	0.426	2.9858582499999997	3.2578397425000007	-10.752244329692425	15	23	8	3UTR		0	0
mmu-miR-361-5p	NM_001288619	Crhr2		2069	2116	1.0	-20.5	1	0.0002250474	0.426	2.59448725	3.7221493012500004	-10.752244329692425	15	23	8	3UTR		0	0
mmu-miR-532-5p	XM_006505482	Crhr2		1509	1529	1.0	-20.3	1	0.0005780182	0.382	0.0	0.0	-7.605679855389093	16	20	10	3UTR		0	0
mmu-let-7c-5p	NM_001004062	Crtc1	CREB regulated transcription coactivator 1	3197	3213	0.923076923077	-19.7	1	0.02335821	0.353	0.2271086428571428	0.4075005862500001	-6.9956850257895296	15	16	15	3UTR		0	0
mmu-miR-139-5p	NM_001004062	Crtc1		2981	3020	0.923076923077	-26.0	1	0.0003469614	0.426	-0.14029252500000003	-0.32831632175000003	-6.251209375382295	20	26	13	3UTR		0	0
mmu-miR-193b-3p	NM_001004062	Crtc1		3125	3145	0.923076923077	-23.8	1	7.44574e-06	0.382	-0.3951365285714286	0.05883384499999997	-9.382107344680893	16	20	7	3UTR		0	0
mmu-miR-214-5p	NM_001004062	Crtc1		4760	4800	0.923076923077	-25.7	1	2.937105e-05	0.441	0.6850768571428569	2.428975173999999	-7.843498853153337	17	21	7	3UTR		0	0
mmu-miR-23a-3p	NM_001004062	Crtc1		2059	2095	0.923076923077	-22.5	1	2.159435e-05	0.382	0.23924336428571427	-0.251822409625	-4.528774397607753	16	20	7	3UTR		0	0
mmu-miR-23a-3p	NM_001004062	Crtc1		4484	4500	0.923076923077	-20.9	0	5.142708e-05	0.5	0.8983960400000001	1.09970166	-17.110244939514768	14	16	8	3UTR		0	0
mmu-miR-24-2-5p	NM_001004062	Crtc1		3205	3227	0.923076923077	-21.8	1	1.813364e-05	0.368	0.1373613333333333	0.6294745537499999	-7.014479903983005	16	22	6	3UTR		0	0
mmu-miR-27a-3p	NM_001004062	Crtc1		2084	2105	0.923076923077	-20.6	1	0.0005703911	0.412	-0.15104250000000002	0.17260533499999997	-7.336020329862551	15	21	10	3UTR		0	0
mmu-miR-361-5p	NM_001004062	Crtc1		2740	2757	0.923076923077	-22.6	1	0.0002745119	0.426	-0.19842976714285707	-0.125127346125	-12.893365778234283	14	17	7	3UTR		0	0
mmu-miR-375-3p	NM_001004062	Crtc1		3652	3695	0.923076923077	-24.2	1	8.388323e-06	0.397	1.9885409800000005	0.4179706274999999	-3.937574446201665	21	25	10	3UTR		0	0
mmu-miR-532-5p	NM_001004062	Crtc1		4613	4665	0.923076923077	-25.4	1	0.01745687	0.412	3.270198528571431	2.1935180427499996	-3.937574446201665	19	44	8	3UTR		0	0
mmu-let-7c-5p	NM_001004062	Crtc1		4321	4340	1.0	-20.8	1	0.0004616233	0.485	3.031914111111111	3.07179056125	-7.326051444716493	17	19	9	3UTR		0	0
mmu-miR-214-3p	NM_001004062	Crtc1		3239	3276	1.0	-26.5	1	5.52153e-05	0.412	0.17326100714285714	0.31745412	-4.528774397607753	20	37	8	3UTR		0	1
mmu-miR-214-3p	NM_028881	Crtc2	CREB regulated transcription coactivator 2	2855	2885	0.923076923077	-26.3	1	8.890891e-05	0.5	1.824166777777778	1.5225918387499995	-5.035831305685297	19	30	9	3UTR		0	0
mmu-miR-27a-3p	NM_028881	Crtc2		2765	2783	1.0	-24.4	1	8.849288e-06	0.426	1.085190375	0.83721631875	-7.2379701334214825	16	18	12	3UTR		0	0
mmu-miR-27b-3p	NM_028881	Crtc2		2765	2783	1.0	-21.7	1	8.849288e-06	0.426	1.085190375	0.83721631875	-7.2379701334214825	16	18	12	3UTR		0	0
mmu-let-7b-5p	NM_173863	Crtc3	CREB regulated transcription coactivator 3	4283	4325	0.923076923077	-21.0	1	0.008512668	0.412	3.027114763636364	2.3296643014999994	-6.618099312767468	19	23	12	3UTR		0	0
mmu-let-7c-5p	NM_173863	Crtc3		3929	3952	0.923076923077	-20.6	1	1.109265e-05	0.471	1.1227709833333333	1.9175891637499998	-6.737620388836292	20	23	14	3UTR		0	0
mmu-miR-139-5p	NM_173863	Crtc3		4471	4489	0.923076923077	-20.4	1	0.2336668	0.603	2.3884762176470584	2.06046019	-9.546562468637928	15	18	6	3UTR		0	0
mmu-miR-186-5p	NM_173863	Crtc3		3728	3749	0.923076923077	-22.9	1	0.0001364308	0.338	1.2311634444444446	1.581878555	-6.5006872542436085	18	21	9	3UTR		0	0
mmu-miR-186-5p	NM_173863	Crtc3		4282	4300	0.923076923077	-19.3	0	0.0001740893	0.382	3.1010622399999996	2.3429587352500003	-15.566558404643448	15	18	10	3UTR		0	0
mmu-miR-214-3p	NM_173863	Crtc3		4603	4625	0.923076923077	-24.1	1	6.744409e-05	0.397	1.3717080533333332	1.7549645037500001	-6.747589273982352	17	22	6	3UTR		0	0
mmu-miR-214-5p	NM_173863	Crtc3		4739	4759	0.923076923077	-22.5	1	3.721377e-05	0.382	1.57954064	1.6919428650000001	-8.683814681824792	18	20	14	3UTR		0	0
mmu-miR-532-5p	NM_173863	Crtc3		4615	4634	0.923076923077	-21.4	1	2.192219e-05	0.397	1.8617350909090908	1.4952893725000003	-8.415498954871785	15	19	11	3UTR		0	0
mmu-miR-214-3p	NM_173863	Crtc3		3840	3863	1.0	-26.9	1	3.576869e-06	0.397	1.81945442	1.9130371687500007	-9.351385227177007	17	23	10	3UTR		0	0
mmu-miR-214-5p	NM_173863	Crtc3		4762	4781	1.0	-24.3	1	0.0002064875	0.426	2.2053755	1.5066062350000002	-8.415498954871785	17	19	15	3UTR		0	0
mmu-miR-214-5p	NM_173863	Crtc3		4237	4270	1.0	-23.1	1	0.0002541312	0.368	2.9253590259999998	2.687060285	-4.95700071937229	16	22	10	3UTR		0	0
mmu-miR-27a-3p	NM_173863	Crtc3		3925	3947	1.0	-22.0	1	1.406236e-05	0.426	1.618040625	1.7568801199999997	-8.14709009323158	17	22	9	3UTR		0	0
mmu-miR-532-5p	NM_173863	Crtc3		4012	4042	1.0	-21.3	1	2.456574e-05	0.456	2.784521409090909	2.59016260625	-7.757046662006918	17	30	7	3UTR		0	0
mmu-miR-139-5p	NM_138942	Dbh	dopamine beta hydroxylase	2023	2045	1.0	-22.9	1	0.002639572	0.471	-0.011451300000000008	-0.3850885825	-12.893365778234283	17	22	10	3UTR		0	0
mmu-miR-532-5p	NM_001190448	Ddc	dopa decarboxylase	1931	1952	0.923076923077	-19.7	1	0.007413733	0.574	-0.06201644444444443	-0.27871718375	-9.041086908146521	18	21	9	3UTR		0	0
mmu-miR-532-5p	NM_016672	Ddc		1869	1890	0.923076923077	-19.7	1	0.007413733	0.574	2.6744735555555557	1.798590742625	-9.041086908146521	18	21	9	3UTR		0	0
mmu-miR-24-3p	NM_010076	Drd1	dopamine receptor D1	2226	2248	0.923076923077	-17.8	1	0.0970381	0.676	3.03702105882353	3.30963765875	-4.650164754877524	16	22	8	3UTR	MIRT013948	0	0
mmu-miR-140-3p	NM_010076	Drd1		3222	3243	1.0	-20.2	1	0.002545161	0.588	0.8196122222222222	-0.061809669999999955	-10.197951702667437	12	16	9	3UTR		0	0
mmu-let-7b-5p	NM_010077	Drd2	dopamine receptor D2	2592	2611	1.0	-20.5	1	0.0001845525	0.382	1.3305038125	0.034229420000000024	-6.819302662522082	16	19	12	3UTR		0	0
mmu-let-7c-5p	NM_010077	Drd2		2592	2611	1.0	-20.5	1	0.0001845525	0.382	1.3305038125	0.034229420000000024	-6.819302662522082	16	19	12	3UTR		0	0
mmu-miR-214-5p	NM_010077	Drd2		2464	2486	1.0	-22.1	1	4.726378e-05	0.441	-0.01984989999999998	-0.2156846124999999	-6.639994924329809	18	22	8	3UTR		0	0
mmu-miR-24-2-5p	NM_010077	Drd2		2001	2041	1.0	-23.0	1	0.003837244	0.412	0.042026326315789495	0.17766601999999998	-4.1706235265052785	15	21	11	3UTR		0	0
mmu-miR-27a-3p	NM_010077	Drd2		2619	2636	1.0	-18.4	1	0.00322393	0.368	0.7241565000000001	0.5946919262500001	-12.661031639378827	13	17	8	3UTR		0	0
mmu-miR-674-3p	NM_010077	Drd2		2601	2636	1.0	-22.3	1	0.00322393	0.368	1.4258509545454545	0.11944598249999996	-5.4812609810729835	16	20	11	3UTR		0	0
mmu-let-7g-5p	XM_006521777	Drd3	dopamine receptor D3	4361	4384	0.923076923077	-22.2	1	0.1765697	0.515	0.0	0.0	-9.918084965706365	18	23	8	3UTR		0	0
mmu-let-7g-5p	XM_006521777	Drd3		4534	4553	0.923076923077	-18.7	1	0.01038448	0.588	0.0	0.0	-9.439024273527416	16	19	9	3UTR		0	0
mmu-miR-139-5p	XM_006521777	Drd3		1938	1959	0.923076923077	-31.8	1	0.0003910297	0.529	0.0	0.0	-5.337011372228436	18	21	9	3UTR		0	0
mmu-miR-140-3p	XM_006521777	Drd3		2605	2626	0.923076923077	-21.4	1	2.410625e-05	0.5	0.0	0.0	-5.1900497996759025	17	21	8	3UTR		0	0
mmu-miR-193b-3p	XM_006521777	Drd3		2420	2449	0.923076923077	-27.7	1	1.666315e-05	0.515	0.0	0.0	-6.5006872542436085	18	22	11	3UTR		0	0
mmu-miR-193b-3p	XM_006521777	Drd3		2249	2271	0.923076923077	-26.0	1	0.0003282238	0.515	0.0	0.0	-11.558906499085388	19	22	16	3UTR		0	0
mmu-miR-23a-3p	XM_006521777	Drd3		1719	1736	0.923076923077	-17.7	1	0.0003554477	0.456	0.0	0.0	-7.615268822569644	13	17	8	3UTR		0	0
mmu-let-7b-5p	XM_006521777	Drd3		4354	4384	1.0	-23.0	1	0.1765697	0.515	0.0	0.0	-6.46951965307922	19	30	11	3UTR		0	0
mmu-let-7b-5p	XM_006521777	Drd3		4642	4664	1.0	-20.9	1	0.3870425	0.559	0.0	0.0	-5.706554413123287	17	22	7	3UTR		0	0
mmu-let-7c-5p	XM_006521777	Drd3		4642	4664	1.0	-21.9	1	0.3870425	0.559	0.0	0.0	-5.706554413123287	17	22	7	3UTR		0	0
mmu-miR-193b-3p	XM_006521777	Drd3		2681	2701	1.0	-24.6	1	0.01497621	0.382	0.0	0.0	-11.570890670213702	16	20	8	3UTR		0	0
mmu-miR-26a-5p	XM_006521777	Drd3		3140	3157	1.0	-17.9	1	0.0007523801	0.647	0.0	0.0	-6.106959766537749	15	17	13	3UTR		0	0
mmu-miR-674-3p	XM_006521777	Drd3		2685	2700	1.0	-19.4	1	0.02071582	0.382	0.0	0.0	-5.1900497996759025	13	15	10	3UTR		0	0
mmu-let-7b-5p	NM_007878	Drd4	dopamine receptor D4	1649	1670	0.923076923077	-21.8	1	0.01512593	0.559	-0.19378149285714288	-0.28971381000000007	-7.570929851924502	18	21	10	3UTR		0	0
mmu-miR-30c-5p	NM_007878	Drd4		1290	1305	1.0	-19.1	0	0.0567295	0.618	0.4752737777777778	-0.025982901250000003	-20.280719786215805	14	15	14	3UTR		0	0
mmu-miR-361-5p	NM_007878	Drd4		2346	2369	1.0	-25.9	1	8.971657e-05	0.485	-0.07807871083333333	-0.182264302375	-7.163349424783512	18	23	12	3UTR		0	0
mmu-let-7g-5p	NM_013503	Drd5	dopamine receptor D5	1979	1995	0.923076923077	-17.9	1	8.055955e-06	0.412	-0.5050042600000001	-0.37365324749999995	-4.1706235265052785	15	16	15	3UTR		0	0
mmu-miR-214-3p	NM_013503	Drd5		1676	1713	0.923076923077	-24.4	1	0.0001229424	0.544	-0.011637339999999993	-0.13457913125000004	-4.528774397607753	18	22	10	3UTR		0	0
mmu-miR-214-3p	NM_013503	Drd5		1870	1889	0.923076923077	-24.4	1	0.0008189547	0.574	0.2617421444444445	-0.030059148750000014	-6.514540193678739	16	19	6	3UTR		0	0
mmu-miR-24-2-5p	NM_013503	Drd5		2445	2458	0.923076923077	-17.1	1	0.0004045289	0.5	-0.0995605	0.01366509749999999	-8.82817512285937	12	13	12	3UTR		0	0
mmu-miR-26a-5p	NM_013503	Drd5		1883	1902	1.0	-18.2	1	0.0006472349	0.544	-0.005231041666666665	-0.062496312499999984	-6.747589273982352	12	14	12	3UTR		0	0
mmu-let-7c-5p	XM_030249908	Gabbr1	gamma-aminobutyric acid (GABA) B receptor, 1	5180	5202	0.923076923077	-21.1	1	0.02503523	0.5	0.0	0.0	-7.993179725124106	18	22	9	3UTR		0	0
mmu-let-7g-5p	NM_019439	Gabbr1		4218	4250	0.923076923077	-19.1	1	0.01618073	0.662	0.11055485357142857	-0.28351177124999993	-6.825347112316308	18	32	8	3UTR		0	0
mmu-let-7g-5p	XM_030249908	Gabbr1		5256	5288	0.923076923077	-19.1	1	0.01618073	0.662	0.0	0.0	-6.825347112316308	18	32	8	3UTR		0	0
mmu-miR-214-3p	XM_030249908	Gabbr1		5087	5108	0.923076923077	-23.3	1	5.619483e-05	0.515	0.0	0.0	-8.10682967144978	16	21	6	3UTR		0	0
mmu-miR-24-2-5p	XM_030249908	Gabbr1		5362	5388	0.923076923077	-25.8	1	0.0227505	0.515	0.0	0.0	-6.7623489216120145	21	26	10	3UTR		0	0
mmu-miR-532-5p	NM_019439	Gabbr1		3531	3556	0.923076923077	-22.5	1	0.009615087	0.559	0.2351312181818182	-0.15659045250000006	-6.514540193678739	18	25	8	3UTR		0	0
mmu-miR-214-3p	XM_030249908	Gabbr1		5046	5068	1.0	-23.9	1	9.516973e-05	0.471	0.0	0.0	-11.979642955908119	17	22	7	3UTR		0	0
mmu-miR-23a-3p	NM_019439	Gabbr1		4435	4475	1.0	-20.0	1	0.02285421	0.56	1.54869275	0.2004523708333335	-5.035831305685297	17	40	8	3UTR		0	0
mmu-miR-24-2-5p	NM_019439	Gabbr1		4324	4350	1.0	-25.8	1	0.0227505	0.515	0.40211788333333337	0.37022854874999994	-6.7623489216120145	21	26	10	3UTR		0	0
mmu-miR-532-5p	XM_030249908	Gabbr1		4569	4594	1.0	-22.5	1	0.009615087	0.559	0.0	0.0	-6.514540193678739	18	25	8	3UTR		0	0
mmu-miR-186-5p	NM_001081141	Gabbr2	gamma-aminobutyric acid (GABA) B receptor, 2	3957	3980	0.923076923077	-18.9	1	1.363633e-05	0.412	3.6564543	3.3469835100000003	-12.893365778234283	17	23	10	3UTR		0	0
mmu-miR-214-5p	NM_001081141	Gabbr2		4676	4697	0.923076923077	-22.8	1	0.006292658	0.515	3.6370091111111105	3.5142973625	-14.233078789973835	14	21	9	3UTR		0	0
mmu-miR-27a-3p	NM_001081141	Gabbr2		4387	4432	0.923076923077	-22.2	1	0.0005752333	0.544	2.4525686	3.766519282500001	-10.10915223120837	17	22	10	3UTR		0	0
mmu-let-7c-5p	NM_001081141	Gabbr2		4351	4371	1.0	-19.7	1	0.02001139	0.485	4.101390461538461	2.9353636824999993	-5.459754139171521	17	20	7	3UTR		0	0
mmu-miR-27b-3p	NM_001081141	Gabbr2		4409	4432	1.0	-20.8	1	0.0005752333	0.544	5.211397	3.498819363750001	-10.10915223120837	18	23	10	3UTR		0	0
mmu-miR-139-5p	NM_001359035	Gabra1	gamma-aminobutyric acid (GABA) A receptor, subunit alpha 1	2688	2705	0.923076923077	-19.5	1	0.06215572	0.676	4.038029414285714	4.099997200000001	-18.301533565712997	13	17	7	3UTR		0	0
mmu-miR-193b-3p	NM_001359035	Gabra1		2203	2228	0.923076923077	-19.8	1	0.0004316182	0.529	1.7119424166666668	1.2592714437499997	-9.33931466908909	16	25	7	3UTR		0	0
mmu-miR-203-3p	NM_001359035	Gabra1		3423	3444	0.923076923077	-17.4	1	0.02457214	0.691	2.6998018249999998	3.84451933625	-8.550105501956237	15	21	8	3UTR		0	1
mmu-miR-214-3p	NM_010250	Gabra1		4020	4041	0.923076923077	-19.6	1	0.0004844795	0.676	0.6093576530769231	1.3646815995000003	-8.81343632025268	17	21	8	3UTR		0	1
mmu-miR-24-2-5p	NM_001359035	Gabra1		1690	1735	0.923076923077	-18.8	1	2.810936e-05	0.471	0.46964958999999995	1.19290294375	-8.93975921657248	14	16	14	3UTR		0	0
mmu-miR-24-3p	NM_010250	Gabra1		4480	4498	0.923076923077	-23.8	1	8.468538e-05	0.647	1.188619	0.7757274095000002	-14.045982315412136	16	18	13	3UTR		0	0
mmu-miR-24-3p	NM_001359035	Gabra1		3872	3890	0.923076923077	-23.8	1	8.468538e-05	0.647	2.3689897272727274	1.5408815099999995	-14.045982315412136	16	18	13	3UTR		0	0
mmu-miR-27a-3p	NM_001359035	Gabra1		2168	2185	0.923076923077	-18.5	1	0.0006528058	0.5	2.31607225	1.402220325	-13.975248591351688	15	17	8	3UTR		0	0
mmu-miR-361-5p	NM_010250	Gabra1		2294	2307	0.923076923077	-17.0	1	0.003858834	0.544	0.6398279857142857	0.18261362125	-16.27414471792563	12	13	12	3UTR		0	0
mmu-miR-532-5p	NM_010250	Gabra1		4031	4053	0.923076923077	-19.1	1	0.009492811	0.691	0.6999802333333334	1.2338028605	-18.21808481410125	15	22	11	3UTR		0	0
mmu-let-7b-5p	NM_001359035	Gabra1		2740	2765	1.0	-17.9	1	0.2003881	0.603	3.5707616111111116	3.1661152599999998	-6.514540193678739	18	25	8	3UTR		0	0
mmu-let-7b-5p	NM_001359035	Gabra1		1600	1632	1.0	-17.8	1	0.005142931	0.603	2.7456323870967743	1.9025416337500003	-3.793324837357118	17	32	11	3UTR		0	0
mmu-miR-139-5p	NM_010250	Gabra1		3296	3313	1.0	-19.5	1	0.06215572	0.676	2.6870801428571434	3.816512825	-18.301533565712997	13	17	7	3UTR		0	0
mmu-miR-140-3p	NM_001359035	Gabra1		2735	2770	1.0	-18.9	1	0.03633995	0.559	4.348471000000001	3.1682206575	-8.339878751753394	10	12	10	3UTR		0	0
mmu-miR-532-5p	NM_010250	Gabra1		3265	3281	1.0	-17.6	1	0.01138045	0.603	3.3984183333333338	3.555510205000001	-13.6655996434504	13	16	12	3UTR		0	0
mmu-let-7g-5p	NM_008066	Gabra2	gamma-aminobutyric acid (GABA) A receptor, subunit alpha 2	2868	2887	0.923076923077	-17.2	1	0.02795933	0.544	1.36127375	1.06408192	-5.227013184751041	18	19	18	3UTR		0	0
mmu-miR-24-2-5p	NM_008066	Gabra2		3998	4015	0.923076923077	-20.8	1	0.00101409	0.544	5.0788987500000005	4.600385989375001	-4.906073086755913	14	17	7	3UTR		0	0
mmu-miR-674-3p	NM_008066	Gabra2		4829	4839	0.923076923077	-15.9	1	2.194701e-06	0.662	0.5085299555555555	0.55528529675	-14.466127870277449	9	10	9	3UTR		0	0
mmu-miR-532-5p	NM_008066	Gabra2		4662	4681	1.0	-25.3	1	0.02889268	0.721	2.460749614285714	2.9566241037500003	-8.939776914075312	16	19	7	3UTR		0	0
mmu-let-7b-5p	NM_008067	Gabra3	gamma-aminobutyric acid (GABA) A receptor, subunit alpha 3	2162	2189	0.923076923077	-20.4	1	6.919024e-05	0.574	0.6897717333333334	2.0286152275000005	-5.180080914529843	20	27	9	3UTR		0	0
mmu-let-7c-5p	NM_001357814	Gabra3		2098	2121	0.923076923077	-18.0	1	0.1379344	0.559	4.3843235499999995	2.27370113625	-5.101250328216836	19	23	11	3UTR		0	0
mmu-let-7c-5p	NM_008067	Gabra3		2185	2208	0.923076923077	-18.0	1	0.1379344	0.559	1.6162944499999998	1.7806453799999997	-5.101250328216836	19	23	11	3UTR		0	0
mmu-miR-193b-3p	NM_001357814	Gabra3		3508	3525	0.923076923077	-22.0	1	0.00617708	0.471	0.91988325	0.55241355	-16.281842776749112	14	17	8	3UTR		0	0
mmu-miR-193b-3p	NM_008067	Gabra3		3595	3612	0.923076923077	-22.0	1	0.00617708	0.471	1.091689125	1.089780573875	-16.281842776749112	14	17	8	3UTR		0	0
mmu-miR-214-5p	NM_008067	Gabra3		3168	3186	0.923076923077	-18.5	1	0.0006660064	0.5	2.9960646	3.4651293187500007	-14.747281473994153	15	18	8	3UTR		0	0
mmu-miR-24-2-5p	NM_001357814	Gabra3		2336	2353	0.923076923077	-19.4	1	2.144229e-06	0.544	4.726842125	3.5324818625	-11.272828113223541	13	17	8	3UTR		0	0
mmu-miR-24-2-5p	NM_008067	Gabra3		2423	2440	0.923076923077	-19.4	1	2.144229e-06	0.544	5.697743750000001	4.843556848750001	-11.272828113223541	13	17	8	3UTR		0	0
mmu-miR-30c-5p	NM_001357814	Gabra3		2010	2027	0.923076923077	-18.0	1	0.009681582	0.456	3.738023444444444	3.1761945500000004	-10.403402386158335	15	17	9	3UTR		0	0
mmu-miR-361-5p	NM_001357814	Gabra3		1956	1970	0.923076923077	-20.2	0	0.001105082	0.544	-0.4304520769230769	1.9671031337499996	-20.48026952694116	12	14	7	3UTR		0	0
mmu-miR-361-5p	NM_001357814	Gabra3		2052	2073	0.923076923077	-18.4	1	0.0002151464	0.471	3.7576739999999993	3.86531789	-6.514540193678739	17	21	8	3UTR		0	0
mmu-miR-674-3p	NM_008067	Gabra3		3590	3614	0.923076923077	-23.8	1	0.0001018358	0.456	1.04714658125	1.0477837113750001	-3.793324837357118	15	18	11	3UTR		0	0
mmu-miR-139-5p	NM_001357814	Gabra3		3443	3460	0.948717948718	-17.8	1	0.003465581	0.603	1.7045780000000001	0.8858402012500001	-7.1080492929027015	16	17	16	3UTR		0	0
mmu-miR-139-5p	NM_008067	Gabra3		3530	3547	0.948717948718	-17.8	1	0.003465581	0.603	1.0453310000000002	1.002604672125	-7.1080492929027015	16	17	16	3UTR		0	0
mmu-miR-23a-3p	NM_001357814	Gabra3		1976	2014	1.0	-29.0	1	0.0007569922	0.471	3.0997157857142854	2.234294823749999	-4.026373917660731	19	21	19	3UTR		0	1
mmu-miR-23a-3p	NM_008067	Gabra3		2063	2101	1.0	-29.0	1	0.0007569922	0.471	3.3194017142857137	3.764400443749999	-4.026373917660731	19	21	19	3UTR		0	1
mmu-miR-24-3p	NM_001357814	Gabra3		1851	1876	1.0	-23.0	1	0.0006193911	0.603	0.7051500588235294	0.6830443674999997	-3.937574446201665	16	19	11	3UTR		0	0
mmu-miR-24-3p	NM_008067	Gabra3		1938	1963	1.0	-23.0	1	0.0006193911	0.603	1.0488927764705882	1.49903694625	-3.937574446201665	16	19	11	3UTR		0	0
mmu-miR-27a-3p	NM_001357814	Gabra3		1992	2015	1.0	-21.3	1	0.0001355539	0.471	3.231527285714286	2.45823652375	-6.537650639318747	19	23	7	3UTR		0	0
mmu-miR-27a-3p	NM_008067	Gabra3		2079	2102	1.0	-21.3	1	0.0001355539	0.471	2.912983285714285	3.25596760625	-6.537650639318747	19	23	7	3UTR		0	0
mmu-miR-674-3p	NM_001357814	Gabra3		3503	3527	1.0	-23.8	1	0.0001018358	0.456	0.8339803750000001	0.6964000449999996	-3.793324837357118	15	18	11	3UTR		0	0
mmu-let-7c-5p	NM_001359050	Gabra4	gamma-aminobutyric acid (GABA) A receptor, subunit alpha 4	2544	2568	0.923076923077	-17.5	1	0.001371997	0.706	3.239902555555555	3.3079813987499986	-5.180080914529843	20	24	9	3UTR		0	0
mmu-let-7c-5p	NM_010251	Gabra4		3473	3497	0.923076923077	-17.5	1	0.001371997	0.706	3.239902555555555	3.3079813987499986	-5.180080914529843	20	24	9	3UTR		0	0
mmu-let-7c-5p	NM_001359041	Gabra4		3551	3575	0.923076923077	-17.5	1	0.001371997	0.706	3.239902555555555	3.3079813987499986	-5.180080914529843	20	24	9	3UTR		0	0
mmu-miR-15a-5p	NM_010251	Gabra4		3338	3358	0.923076923077	-19.6	1	9.213188e-05	0.574	5.165103875	4.137742585	-13.654559687421793	16	20	8	3UTR		0	0
mmu-miR-24-3p	NM_001359050	Gabra4		2144	2163	0.923076923077	-21.4	1	0.0001118575	0.647	1.0854045222222224	1.83961734625	-10.403402386158335	17	19	9	3UTR		0	0
mmu-miR-24-3p	NM_001359050	Gabra4		1860	1878	0.923076923077	-20.5	1	0.0008087607	0.721	1.0401636250000001	1.2596399962500002	-9.294294128489573	16	18	12	3UTR		0	0
mmu-miR-24-3p	NM_010251	Gabra4		2789	2807	0.923076923077	-20.5	1	0.0008087607	0.721	5.628864999999999	4.542437252500001	-9.294294128489573	16	18	12	3UTR		0	0
mmu-miR-24-3p	NM_001359041	Gabra4		2867	2885	0.923076923077	-20.5	1	0.0008087607	0.721	4.375693999999999	4.05802624875	-9.294294128489573	16	18	12	3UTR		0	0
mmu-let-7b-5p	NM_001359050	Gabra4		1943	1973	1.0	-22.3	1	1.163269e-05	0.603	1.668029411111111	2.209053440000001	-8.81432218342424	15	20	9	3UTR		0	0
mmu-miR-193b-3p	NM_001359050	Gabra4		958	982	1.0	-22.8	1	0.0009999119	0.441	0.09122042857142856	0.49706365499999994	-6.432556268004081	16	24	12	3UTR		0	0
mmu-miR-24-3p	NM_010251	Gabra4		3073	3092	1.0	-21.4	1	0.0001118575	0.647	5.544362888888889	4.45158793875	-10.403402386158335	17	19	9	3UTR		0	0
mmu-miR-24-3p	NM_001359041	Gabra4		3151	3170	1.0	-21.4	1	0.0001118575	0.647	4.949457111111111	4.4173996525	-10.403402386158335	17	19	9	3UTR		0	0
mmu-let-7g-5p	NM_176942	Gabra5	gamma-aminobutyric acid (GABA) A receptor, subunit alpha 5	1825	1861	0.923076923077	-19.3	1	0.04507711	0.735	4.50326959	3.9519832137499993	-3.793324837357118	18	22	9	3UTR		0	0
mmu-miR-139-5p	NM_001362161	Gabra5		1923	1961	0.923076923077	-25.4	1	0.0001218316	0.559	4.230846972702702	3.9338428122500004	-3.937574446201665	22	38	8	3UTR		0	0
mmu-miR-139-5p	NM_176942	Gabra5		2137	2175	0.923076923077	-25.4	1	0.0001218316	0.559	3.6228588000000004	2.8733997723750004	-3.937574446201665	22	38	8	3UTR		0	0
mmu-miR-361-5p	XM_006540556	Gabra5		2581	2633	0.923076923077	-16.1	1	3.285124e-05	0.735	0.0	0.0	-4.6730240064523	18	52	11	3UTR		0	0
mmu-let-7g-5p	NM_001362161	Gabra5		1611	1647	1.0	-19.3	1	0.04507711	0.735	2.64079835	3.4635713737500007	-3.793324837357118	18	22	9	3UTR		0	0
mmu-miR-24-3p	NM_001362161	Gabra5		2294	2357	1.0	-20.8	1	0.009642341	0.618	2.4901463902439027	1.3309464224999998	-3.937574446201665	18	43	10	3UTR		0	0
mmu-let-7g-5p	NM_001359049	Gabra6	gamma-aminobutyric acid (GABA) A receptor, subunit alpha 6	2295	2326	0.923076923077	-19.8	1	0.00650361	0.706	0.438007112631579	0.5696386537499998	-8.573508368464264	20	31	9	3UTR		0	1
mmu-let-7g-5p	NM_008068	Gabra6		2377	2408	0.923076923077	-19.8	1	0.00650361	0.706	0.438007112631579	0.5696386537499998	-8.573508368464264	20	31	9	3UTR		0	1
mmu-let-7g-5p	NM_001099641	Gabra6		2407	2438	0.923076923077	-19.8	1	0.00650361	0.706	0.438007112631579	0.5696386537499998	-8.573508368464264	20	31	9	3UTR		0	1
mmu-miR-203-3p	NM_008068	Gabra6		2098	2121	0.923076923077	-22.2	1	0.375765	0.618	1.07144056	1.2633656252500005	-8.74030495019083	19	23	10	3UTR		0	0
mmu-miR-203-3p	NM_001099641	Gabra6		2128	2151	0.923076923077	-22.2	1	0.375765	0.618	1.07144056	1.2633656252500005	-8.74030495019083	19	23	10	3UTR		0	0
mmu-let-7c-5p	NM_008069	Gabrb1	gamma-aminobutyric acid (GABA) A receptor, subunit beta 1	5136	5158	0.923076923077	-21.5	1	2.520908e-05	0.485	0.09786633333333335	0.474728726125	-11.200076850535364	18	22	12	3UTR		0	0
mmu-let-7g-5p	NM_008069	Gabrb1		14163	14207	0.923076923077	-18.3	1	0.1371763	0.559	1.1585525882352943	0.74628742	-7.382219742266031	19	44	8	3UTR		0	0
mmu-miR-15a-5p	NM_008069	Gabrb1		7861	7899	0.923076923077	-22.9	1	0.1509717	0.647	-0.0351907727272727	-0.07084778374999995	-7.27063564855292	18	22	11	3UTR		0	0
mmu-miR-214-3p	NM_008069	Gabrb1		8956	8980	0.923076923077	-23.2	1	0.002291997	0.618	-0.11302759565217396	-0.10679682124999995	-6.514540193678739	19	24	7	3UTR		0	0
mmu-miR-23a-3p	NM_008069	Gabrb1		3627	3658	0.923076923077	-21.0	1	0.008941986	0.515	-0.052622260000000004	0.15189783937499995	-3.937574446201665	21	31	9	3UTR		0	0
mmu-miR-24-3p	NM_008069	Gabrb1		4649	4669	0.923076923077	-22.0	1	5.302919e-05	0.559	0.1346145875	0.6588302837500001	-9.794371196571205	17	20	8	3UTR		0	0
mmu-miR-24-3p	NM_008069	Gabrb1		2433	2451	0.923076923077	-21.9	1	0.00114239	0.588	0.0922024522222222	-0.02954082187500004	-12.8954560665979	14	18	9	3UTR		0	0
mmu-miR-26a-5p	NM_008069	Gabrb1		9593	9613	0.923076923077	-23.5	1	0.008712327	0.603	-0.044405421428571415	-0.014125158749999922	-6.514540193678739	17	20	14	3UTR		0	0
mmu-miR-30c-5p	NM_008069	Gabrb1		12268	12288	0.923076923077	-18.0	0	0.003088647	0.397	0.034137538461538476	0.189086879	-16.85568901730969	16	20	12	3UTR		0	1
mmu-miR-532-5p	NM_008069	Gabrb1		4410	4423	0.923076923077	-19.4	1	0.003565461	0.559	0.23896552857142858	0.39170934125	-10.789068936966107	12	13	12	3UTR		0	0
mmu-miR-674-3p	NM_008069	Gabrb1		8079	8104	0.923076923077	-22.6	1	6.537082e-05	0.5	-0.2843234888888888	-0.03784810374999999	-3.937574446201665	19	25	8	3UTR		0	0
mmu-miR-193b-3p	NM_008069	Gabrb1		4502	4548	0.961538461538	-28.1	1	8.880515e-05	0.544	0.09642060833333334	0.06801298500000003	-5.9392953675437665	19	46	8	3UTR		0	0
mmu-let-7b-5p	NM_008069	Gabrb1		8703	8725	1.0	-21.2	1	0.01469189	0.559	-0.43609563636363635	-0.11173847375000004	-4.849714495602881	18	22	11	3UTR		0	0
mmu-let-7c-5p	NM_008069	Gabrb1		8508	8529	1.0	-23.7	1	0.006370575	0.471	0.5661024916666665	0.09643202249999999	-8.137429333968655	19	21	14	3UTR		0	0
mmu-miR-139-5p	NM_008069	Gabrb1		8091	8120	1.0	-20.3	1	0.0001474063	0.485	-0.24607102857142854	0.05737470624999998	-4.95700071937229	19	29	13	3UTR		0	0
mmu-miR-140-3p	NM_008069	Gabrb1		5294	5315	1.0	-18.9	1	0.000755559	0.544	1.27540422	1.522203096625	-13.223621401949268	10	12	10	3UTR		0	1
mmu-miR-186-5p	NM_008069	Gabrb1		3319	3336	1.0	-27.2	0	0.001938355	0.706	0.50718755	0.4523212824999999	-15.566558404643448	16	17	16	3UTR		0	0
mmu-miR-203-3p	NM_008069	Gabrb1		5314	5332	1.0	-19.3	1	0.0008194127	0.5	1.8743225	1.7575835874999997	-11.226420490847007	16	18	10	3UTR		0	0
mmu-miR-24-2-5p	NM_008069	Gabrb1		4524	4545	1.0	-21.1	1	0.002229898	0.529	0.1059684125	0.12387204750000003	-6.46951965307922	13	15	13	3UTR		0	0
mmu-miR-24-3p	NM_008069	Gabrb1		9658	9678	1.0	-22.5	1	4.902866e-06	0.485	-0.23008337499999998	0.08785471125000004	-6.407253969909329	18	20	17	3UTR		0	0
mmu-miR-26b-5p	NM_008069	Gabrb1		9594	9613	1.0	-17.6	1	0.008712327	0.603	-0.044405421428571415	-0.014125158749999922	-6.514540193678739	16	19	14	3UTR		0	0
mmu-miR-27a-3p	NM_008069	Gabrb1		11989	12013	1.0	-21.3	1	0.0003570106	0.544	0.6258948304347826	0.3329547500000001	-3.793324837357118	18	24	10	3UTR		0	0
mmu-miR-375-3p	NM_008069	Gabrb1		4720	4741	1.0	-20.6	1	0.05584926	0.574	0.28114851538461544	0.34945703750000007	-4.761823477911366	17	21	13	3UTR		0	0
mmu-miR-532-5p	NM_008069	Gabrb1		13493	13511	1.0	-19.7	1	0.0009448623	0.471	0.6168353999999999	0.8499529562499999	-11.228701575251096	15	18	8	3UTR		0	0
mmu-miR-674-3p	NM_008069	Gabrb1		12285	12304	1.0	-23.4	1	0.01339793	0.456	-0.13318522999999993	0.24842891150000002	-8.014824275086253	12	15	8	3UTR		0	0
mmu-let-7b-5p	NM_008070	Gabrb2	gamma-aminobutyric acid (GABA) A receptor, subunit beta 2	2173	2189	0.923076923077	-19.9	0	0.02692014	0.676	0.15566959999999996	0.30964147500000005	-15.566558404643448	14	16	13	3UTR	MIRT012041	0	0
mmu-let-7b-5p	NM_001347314	Gabrb2		1959	1975	0.923076923077	-19.9	0	0.02692014	0.676	0.15566959999999996	0.30964147500000005	-15.566558404643448	14	16	13	3UTR	MIRT012041	0	0
mmu-miR-139-5p	NM_001347314	Gabrb2		7198	7219	0.923076923077	-18.6	1	0.02357434	0.647	3.2018560000000003	2.6296530125	-9.847490563839964	17	21	9	3UTR		0	0
mmu-miR-186-5p	NM_008070	Gabrb2		3061	3078	0.923076923077	-19.4	1	0.02276216	0.691	0.75565162	0.5972997261250002	-11.84545859521187	14	17	10	3UTR		0	1
mmu-miR-186-5p	NM_001347314	Gabrb2		2847	2864	0.923076923077	-19.4	1	0.02276216	0.691	0.75565162	0.5972997261250002	-11.84545859521187	14	17	10	3UTR		0	1
mmu-miR-214-5p	NM_001347314	Gabrb2		3625	3648	0.923076923077	-20.5	1	0.008902419	0.618	-0.18506734888888887	-0.014036407999999983	-8.519058073960514	18	23	9	3UTR		0	0
mmu-miR-24-2-5p	NM_001347314	Gabrb2		2998	3014	0.923076923077	-18.8	1	0.001019176	0.574	-0.48316837500000004	0.15760036237499997	-10.829842143829342	14	16	8	3UTR		0	0
mmu-miR-24-2-5p	NM_001347314	Gabrb2		6850	6867	0.923076923077	-18.4	1	0.004726681	0.662	0.3265035538461538	0.4481228650000002	-9.546562468637928	15	17	13	3UTR		0	0
mmu-miR-375-3p	NM_008070	Gabrb2		2559	2585	0.923076923077	-22.6	1	0.01430833	0.485	0.42100201176470586	0.17251590500000002	-9.283231650341488	20	26	11	3UTR		0	0
mmu-miR-375-3p	NM_001347314	Gabrb2		2345	2371	0.923076923077	-22.6	1	0.01430833	0.485	0.42100201176470586	0.17251590500000002	-9.283231650341488	20	26	11	3UTR		0	0
mmu-miR-674-3p	NM_008070	Gabrb2		3848	3869	0.923076923077	-19.9	1	0.006792507	0.588	-0.35321240000000004	0.130880611625	-8.161785847638786	17	21	12	3UTR		0	0
mmu-miR-674-3p	NM_001347314	Gabrb2		3634	3655	0.923076923077	-19.9	1	0.006792507	0.588	-0.35321240000000004	0.130880611625	-8.161785847638786	17	21	12	3UTR		0	0
mmu-let-7g-5p	NM_008070	Gabrb2		2345	2369	1.0	-19.7	1	0.002715699	0.618	0.17624274444444446	0.31062811249999983	-3.937574446201665	20	24	10	3UTR		0	0
mmu-let-7g-5p	NM_008070	Gabrb2		4842	4880	1.0	-19.8	1	0.01276075	0.588	3.3939064594594597	2.3979990275	-3.793324837357118	20	38	8	3UTR		0	0
mmu-let-7g-5p	NM_001347314	Gabrb2		2131	2155	1.0	-19.7	1	0.002715699	0.618	0.17624274444444446	0.31062811249999983	-3.937574446201665	20	24	10	3UTR		0	0
mmu-let-7g-5p	NM_001347314	Gabrb2		4628	4666	1.0	-19.8	1	0.01276075	0.588	3.3939064594594597	2.3979990275	-3.793324837357118	20	38	8	3UTR		0	0
mmu-miR-15a-5p	NM_008070	Gabrb2		3730	3768	1.0	-17.5	1	0.002565762	0.676	0.18592701538461537	0.09278684974999994	-6.969596721160855	16	19	13	3UTR		0	0
mmu-miR-15a-5p	NM_001347314	Gabrb2		3516	3554	1.0	-17.5	1	0.002565762	0.676	0.18592701538461537	0.09278684974999994	-6.969596721160855	16	19	13	3UTR		0	0
mmu-miR-193b-3p	NM_008070	Gabrb2		3188	3225	1.0	-23.8	1	0.001509476	0.574	0.14019121818181815	0.21431202612499994	-6.674744927794402	14	19	11	3UTR		0	0
mmu-miR-193b-3p	NM_001347314	Gabrb2		2974	3011	1.0	-23.8	1	0.001509476	0.574	0.14019121818181815	0.21431202612499994	-6.674744927794402	14	19	11	3UTR		0	0
mmu-miR-214-3p	NM_008070	Gabrb2		6733	6776	1.0	-24.0	1	0.1390779	0.691	0.8107318933333334	0.47421360125	-5.4812609810729835	21	27	15	3UTR		0	0
mmu-miR-214-3p	NM_008070	Gabrb2		3878	3899	1.0	-22.4	1	0.4832434	0.632	0.050285460000000025	0.05778131987500003	-4.95700071937229	19	21	16	3UTR		0	0
mmu-miR-214-3p	NM_001347314	Gabrb2		6519	6562	1.0	-24.0	1	0.1390779	0.691	0.8107318933333334	0.47421360125	-5.4812609810729835	21	27	15	3UTR		0	0
mmu-miR-214-3p	NM_001347314	Gabrb2		3664	3685	1.0	-22.4	1	0.4832434	0.632	0.050285460000000025	0.05778131987500003	-4.95700071937229	19	21	16	3UTR		0	0
mmu-miR-23a-3p	NM_008070	Gabrb2		6059	6076	1.0	-18.2	1	0.001665007	0.676	1.6759573076923078	1.7842745512500002	-8.415498954871785	14	17	9	3UTR		0	0
mmu-miR-23a-3p	NM_001347314	Gabrb2		5845	5862	1.0	-18.2	1	0.001665007	0.676	1.6759573076923078	1.7842745512500002	-8.415498954871785	14	17	9	3UTR		0	0
mmu-miR-24-3p	NM_008070	Gabrb2		7191	7226	1.0	-27.5	1	0.0008664217	0.618	1.9177252000000007	1.6590678337500004	-9.439024273527416	18	25	10	3UTR	MIRT013870	0	0
mmu-miR-24-3p	NM_001347314	Gabrb2		6977	7012	1.0	-27.5	1	0.0008664217	0.618	1.9177252000000007	1.6590678337500004	-9.439024273527416	18	25	10	3UTR	MIRT013870	0	0
mmu-miR-26a-5p	NM_008070	Gabrb2		2023	2064	1.0	-24.0	1	0.001161349	0.574	2.02716555	1.8811610424999996	-6.514540193678739	19	41	10	3UTR		0	0
mmu-miR-26a-5p	NM_001347314	Gabrb2		1809	1850	1.0	-24.0	1	0.001161349	0.574	2.02716555	1.8811610424999996	-6.514540193678739	19	41	10	3UTR		0	0
mmu-miR-27b-3p	NM_008070	Gabrb2		3377	3397	1.0	-17.9	1	0.0003422171	0.559	-0.1026352641666667	0.43453018975000013	-5.618663395431772	15	20	12	3UTR		0	0
mmu-miR-27b-3p	NM_001347314	Gabrb2		3163	3183	1.0	-17.9	1	0.0003422171	0.559	-0.1026352641666667	0.43453018975000013	-5.618663395431772	15	20	12	3UTR		0	0
mmu-miR-30c-5p	NM_008070	Gabrb2		3224	3254	1.0	-15.8	1	0.09024758	0.618	0.07903882499999998	0.161282867	-7.052043616942562	12	14	12	3UTR		0	0
mmu-miR-30c-5p	NM_001347314	Gabrb2		3010	3040	1.0	-15.8	1	0.09024758	0.618	0.07903882499999998	0.161282867	-7.052043616942562	12	14	12	3UTR		0	0
mmu-miR-674-3p	NM_001347314	Gabrb2		3096	3114	1.0	-18.7	1	0.006238141	0.426	-0.010979888888888893	0.317423999	-8.973354030494443	15	18	9	3UTR		0	0
mmu-let-7b-5p	NM_008071	Gabrb3	gamma-aminobutyric acid (GABA) A receptor, subunit beta 3	3122	3141	0.923076923077	-18.7	1	0.0362843	0.515	0.4445666	0.40214345250000005	-11.215451762819214	15	19	7	3UTR		0	0
mmu-miR-24-3p	NM_001038701	Gabrb3		2792	2813	0.923076923077	-20.1	1	0.008977832	0.588	0.8173803166666667	1.16191146625	-11.464834638368284	14	21	6	3UTR		0	0
mmu-miR-24-3p	NM_008071	Gabrb3		2844	2865	0.923076923077	-20.1	1	0.008977832	0.588	0.8173803166666667	1.16191146625	-11.464834638368284	14	21	6	3UTR		0	0
mmu-miR-24-3p	NM_008071	Gabrb3		3426	3447	0.923076923077	-19.2	1	0.02189961	0.603	0.5088461666666667	0.4234820287500001	-11.246700994873427	16	21	10	3UTR		0	0
mmu-miR-375-3p	NM_001038701	Gabrb3		4282	4308	0.923076923077	-17.8	1	0.08744245	0.603	0.2809007692307693	0.31980307375	-11.374879977366588	17	26	7	3UTR		0	0
mmu-miR-375-3p	NM_008071	Gabrb3		4334	4360	0.923076923077	-17.8	1	0.08744245	0.603	0.2809007692307693	0.31980307375	-11.374879977366588	17	26	7	3UTR		0	0
mmu-miR-532-5p	NM_001038701	Gabrb3		3549	3584	0.923076923077	-21.2	1	0.00108514	0.559	0.9920396363636363	0.9823611087499999	-5.08245545002336	16	20	11	3UTR		0	0
mmu-miR-532-5p	NM_008071	Gabrb3		3601	3636	0.923076923077	-21.2	1	0.00108514	0.559	0.9920396363636363	0.9823611087499999	-5.08245545002336	16	20	11	3UTR		0	0
mmu-miR-674-3p	NM_001038701	Gabrb3		2749	2768	0.923076923077	-18.6	1	0.0001297862	0.529	1.013429375	0.6306524937499999	-12.371336944048279	14	19	8	3UTR		0	0
mmu-miR-674-3p	NM_008071	Gabrb3		2801	2820	0.923076923077	-18.6	1	0.0001297862	0.529	1.013429375	0.6306524937499999	-12.371336944048279	14	19	8	3UTR		0	0
mmu-miR-140-3p	NM_001038701	Gabrb3		5303	5338	1.0	-19.4	1	0.0005247235	0.574	0.8584644200000003	1.406487615	-3.937574446201665	18	24	8	3UTR		0	0
mmu-miR-140-3p	NM_008071	Gabrb3		5355	5390	1.0	-19.4	1	0.0005247235	0.574	0.8584644200000003	1.406487615	-3.937574446201665	18	24	8	3UTR		0	0
mmu-miR-214-5p	NM_001038701	Gabrb3		2995	3021	1.0	-21.1	1	0.06454672	0.574	1.6256797500000002	1.5485451237499999	-6.199507187700468	18	26	7	3UTR		0	0
mmu-miR-214-5p	NM_008071	Gabrb3		3047	3073	1.0	-21.1	1	0.06454672	0.574	1.6256797500000002	1.5485451237499999	-6.199507187700468	18	26	7	3UTR		0	0
mmu-miR-23a-3p	NM_001038701	Gabrb3		4024	4042	1.0	-19.6	1	0.001962677	0.721	2.2053239999999996	1.540607655	-8.327025306798683	15	18	10	3UTR		0	1
mmu-miR-23a-3p	NM_008071	Gabrb3		4076	4094	1.0	-19.6	1	0.001962677	0.721	2.2053239999999996	1.540607655	-8.327025306798683	15	18	10	3UTR		0	1
mmu-miR-27b-3p	NM_008072	Gabrd	gamma-aminobutyric acid (GABA) A receptor, subunit delta	1688	1712	0.961538461538	-18.3	1	0.002024585	0.456	3.6856949	2.0646266774999997	-6.236470572775607	18	24	8	3UTR		0	0
mmu-miR-15a-5p	NM_008072	Gabrd		1665	1693	1.0	-19.3	1	3.742082e-05	0.426	2.556182544444445	2.58851989125	-13.4976292297232	14	18	9	3UTR		0	0
mmu-miR-674-3p	NM_008072	Gabrd		1658	1710	1.0	-26.7	1	2.999985e-05	0.456	2.575284718181818	2.7301220899999996	-7.284377755798021	16	22	11	3UTR		0	0
mmu-miR-674-3p	NM_010252	Gabrg1	gamma-aminobutyric acid (GABA) A receptor, subunit gamma 1	3412	3434	0.923076923077	-22.4	1	0.01373439	0.632	3.846060525	4.47199349875	-7.8606057810956464	19	22	8	3UTR		0	0
mmu-miR-24-3p	NM_010252	Gabrg1		3186	3216	1.0	-23.9	1	0.04843934	0.588	2.0661956000000004	2.2481191612500004	-3.937574446201665	20	30	9	3UTR		0	0
mmu-let-7b-5p	NM_177408	Gabrg2	gamma-aminobutyric acid (GABA) A receptor, subunit gamma 2	2617	2639	0.923076923077	-22.8	1	0.007589091	0.603	3.6527096249999995	4.4015736924999995	-6.894922865640474	19	22	12	3UTR		0	0
mmu-let-7b-5p	NM_008073	Gabrg2		2641	2663	0.923076923077	-22.8	1	0.007589091	0.603	3.6527096249999995	4.4015736924999995	-6.894922865640474	19	22	12	3UTR		0	0
mmu-let-7c-5p	NM_177408	Gabrg2		2617	2639	0.923076923077	-19.3	1	0.007589091	0.603	3.9267609999999995	4.502982454999999	-6.894922865640474	18	22	7	3UTR		0	0
mmu-let-7c-5p	NM_008073	Gabrg2		2641	2663	0.923076923077	-19.3	1	0.007589091	0.603	3.9267609999999995	4.502982454999999	-6.894922865640474	18	22	7	3UTR		0	0
mmu-miR-139-5p	NM_177408	Gabrg2		1973	1991	0.923076923077	-20.8	1	0.01163508	0.618	1.3652157624999999	1.05723650875	-18.301533565712997	14	18	8	3UTR		0	0
mmu-miR-139-5p	NM_008073	Gabrg2		1997	2015	0.923076923077	-20.8	1	0.01163508	0.618	0.847998875	1.1559776975	-18.301533565712997	14	18	8	3UTR		0	0
mmu-miR-26b-5p	NM_177408	Gabrg2		3455	3484	0.923076923077	-18.7	1	0.126319	0.662	2.438702166666667	1.6867717412500005	-6.5006872542436085	16	18	16	3UTR		0	0
mmu-miR-26b-5p	NM_008073	Gabrg2		3479	3508	0.923076923077	-18.7	1	0.126319	0.662	2.438702166666667	1.6867717412500005	-6.5006872542436085	16	18	16	3UTR		0	0
mmu-miR-532-5p	NM_177408	Gabrg2		2119	2144	0.923076923077	-19.2	1	0.003455769	0.574	4.7043974	2.8910044425000008	-5.813840636892696	18	25	7	3UTR		0	0
mmu-miR-15a-5p	NM_177408	Gabrg2		2748	2783	0.961538461538	-18.1	1	0.006824971	0.676	4.151067291666667	3.821039475	-7.284377755798021	17	20	13	3UTR		0	0
mmu-miR-15a-5p	NM_008073	Gabrg2		2772	2807	0.961538461538	-18.1	1	0.006824971	0.676	4.151067291666667	3.821039475	-7.284377755798021	17	20	13	3UTR		0	0
mmu-miR-139-5p	NM_008074	Gabrg3	gamma-aminobutyric acid (GABA) A receptor, subunit gamma 3	7322	7354	0.923076923077	-21.1	1	5.006895e-06	0.426	-0.435835125	-0.11315427712500002	-7.5403399880485384	17	23	6	3UTR		0	0
mmu-miR-203-3p	NM_008074	Gabrg3		4325	4348	0.923076923077	-20.0	1	0.001271737	0.529	0.3881639375	-0.002555153999999997	-7.127663820060954	19	23	14	3UTR		0	0
mmu-miR-214-3p	NM_008074	Gabrg3		9418	9440	0.923076923077	-23.9	1	0.0002542024	0.397	-0.508390682	-0.004007315000000008	-13.108367851885049	16	22	6	3UTR		0	0
mmu-miR-214-3p	NM_008074	Gabrg3		3437	3459	0.923076923077	-23.0	1	0.02383014	0.647	-0.372113925	-0.02858912000000015	-8.573508368464264	20	22	17	3UTR		0	0
mmu-miR-24-3p	NM_008074	Gabrg3		9423	9443	0.923076923077	-20.9	1	0.0002090648	0.382	0.273597916	-0.09941009499999996	-9.704201230665987	17	20	11	3UTR		0	0
mmu-miR-24-3p	NM_008074	Gabrg3		8518	8535	0.923076923077	-21.0	1	1.966703e-05	0.515	4.996229714285714	4.01995062125	-7.540648113931671	15	17	13	3UTR		0	0
mmu-miR-27b-3p	NM_008074	Gabrg3		5179	5200	0.923076923077	-20.9	1	0.002344244	0.574	0.19425993999999996	0.2698947350000002	-6.09222096393106	17	21	10	3UTR		0	0
mmu-miR-361-5p	NM_008074	Gabrg3		4150	4171	0.923076923077	-21.4	1	0.01172459	0.471	-0.5947411428571429	0.027702184999999997	-5.585164055853516	17	21	7	3UTR		0	0
mmu-miR-532-5p	NM_008074	Gabrg3		9507	9526	0.923076923077	-20.4	1	0.0002878296	0.441	0.25751230857142854	0.10547083675000005	-12.893365778234283	14	19	7	3UTR		0	0
mmu-let-7b-5p	NM_008074	Gabrg3		7687	7714	1.0	-22.9	1	0.1600098	0.471	0.7302164912499998	0.111255553625	-5.495113920508112	19	27	7	3UTR		0	0
mmu-let-7b-5p	NM_008074	Gabrg3		5116	5138	1.0	-22.3	1	0.01791098	0.632	0.03089628571428571	0.39132679500000034	-5.706554413123287	18	22	11	3UTR		0	0
mmu-let-7c-5p	NM_008074	Gabrg3		3881	3903	1.0	-20.9	1	0.009732172	0.529	-0.08104989666666669	-0.041364437749999976	-6.083544976388314	14	18	12	3UTR		0	0
mmu-miR-193b-3p	NM_008074	Gabrg3		4230	4252	1.0	-23.7	1	4.395804e-05	0.5	-0.29329201	0.08624441600000002	-8.66051072386539	16	22	7	3UTR		0	0
mmu-miR-214-3p	NM_008074	Gabrg3		9498	9518	1.0	-25.6	1	7.522014e-05	0.441	0.3033144575	0.142224289	-7.139934634634077	16	20	11	3UTR		0	0
mmu-miR-214-5p	NM_008074	Gabrg3		2723	2744	1.0	-26.5	1	2.088463e-05	0.515	0.2769566636363637	-0.04141025374999999	-5.08245545002336	19	21	15	3UTR		0	0
mmu-miR-214-5p	NM_008074	Gabrg3		7384	7406	1.0	-24.2	1	0.0001716528	0.544	-1.25280599	-0.1256215818750001	-10.844601791459004	18	22	10	3UTR		0	0
mmu-miR-214-5p	NM_008074	Gabrg3		6602	6623	1.0	-23.2	1	0.000301009	0.588	0.39235172727272727	0.06575355249999998	-8.252876396352269	17	21	11	3UTR		0	0
mmu-miR-24-3p	NM_008074	Gabrg3		9506	9529	1.0	-23.5	1	0.0001060024	0.456	0.3826305228571429	0.13362242650000003	-6.09222096393106	17	23	10	3UTR		0	0
mmu-miR-24-3p	NM_008074	Gabrg3		9703	9724	1.0	-22.7	1	1.058763e-06	0.456	0.9814084285714285	0.14300647125000002	-6.9956850257895296	16	21	10	3UTR		0	0
mmu-miR-27b-3p	NM_008074	Gabrg3		3104	3123	1.0	-20.7	1	7.496782e-05	0.5	0.07489996153846158	-0.16724832	-7.570929851924502	17	19	11	3UTR		0	0
mmu-miR-674-3p	NM_008074	Gabrg3		9368	9391	1.0	-21.9	1	0.001474616	0.471	0.3007074766666667	0.35858796675000004	-5.694283598550164	18	23	8	3UTR		0	0
mmu-miR-193b-3p	NM_146017	Gabrp	gamma-aminobutyric acid (GABA) A receptor, pi	3114	3129	0.923076923077	-18.2	1	0.01539947	0.5	0.46638130000000005	0.17949598225000002	-12.427730587734109	14	15	14	3UTR		0	0
mmu-miR-24-3p	NM_146017	Gabrp		2388	2416	0.923076923077	-21.5	1	0.01965075	0.456	2.7873159375000007	2.959075238750001	-9.113001279259901	20	28	7	3UTR		0	0
mmu-miR-24-3p	NM_146017	Gabrp		2968	2987	0.923076923077	-21.4	1	0.0001066859	0.529	1.1130869	1.8378242062499999	-6.246131332038532	17	19	13	3UTR		0	0
mmu-miR-674-3p	NM_146017	Gabrp		2643	2696	0.923076923077	-24.8	1	0.001001378	0.485	3.8272719782608675	3.883163498749999	-3.793324837357118	20	48	8	3UTR		0	0
mmu-miR-532-5p	NM_146017	Gabrp		1748	1766	1.0	-20.1	1	0.0006550815	0.5	1.3808432222222224	1.8867158512500004	-8.66051072386539	15	18	12	3UTR		0	0
mmu-let-7c-5p	NM_001290435	Gabrq	gamma-aminobutyric acid (GABA) A receptor, subunit theta	3647	3671	0.923076923077	-21.4	1	0.00459976	0.485	0.0513227253846154	0.09944305612500001	-5.226705058867908	20	24	9	3UTR		0	0
mmu-let-7g-5p	NM_001290435	Gabrq		3651	3671	0.923076923077	-20.2	1	0.00459976	0.485	0.021247952500000018	0.09793931112500001	-9.430348285984671	17	20	8	3UTR		0	0
mmu-miR-140-3p	NM_001290435	Gabrq		4207	4221	0.923076923077	-24.8	1	2.699598e-06	0.485	0.5093853846153846	0.493422779375	-5.762913004276319	13	14	13	3UTR		0	0
mmu-miR-214-3p	NM_001290435	Gabrq		2024	2051	0.923076923077	-24.0	1	0.003765162	0.456	0.027507317142857146	0.105444741	-7.519622156624818	17	27	7	3UTR		0	0
mmu-miR-24-3p	NM_001290435	Gabrq		3628	3674	0.923076923077	-26.0	1	0.001875477	0.485	-0.27718633846153845	0.29718464150000007	-7.993179725124106	18	24	8	3UTR		0	0
mmu-miR-361-5p	NM_001290435	Gabrq		2592	2619	0.923076923077	-21.3	1	0.005651563	0.632	0.1237885714285714	0.23768303125	-8.056611621014136	21	27	9	3UTR		0	0
mmu-miR-361-5p	NM_001290435	Gabrq		3775	3791	0.923076923077	-21.1	0	0.0001870989	0.5	-0.7573551111111111	0.03778931937500004	-16.85568901730969	15	16	15	3UTR		0	0
mmu-miR-15a-5p	NM_001290435	Gabrq		3388	3404	1.0	-18.6	1	0.02579102	0.618	1.1965670000000002	0.44055522999999996	-10.449774559155296	12	16	9	3UTR		0	0
mmu-miR-193b-3p	NM_001290435	Gabrq		1960	1978	1.0	-19.7	1	7.868408e-05	0.559	-0.029412399999999977	0.37133016599999996	-12.174978432455726	15	18	7	3UTR		0	0
mmu-miR-214-3p	NM_001290435	Gabrq		4281	4325	1.0	-25.6	1	0.1892177	0.647	0.9535668222222223	0.5219932193750001	-3.937574446201665	18	20	18	3UTR		0	0
mmu-miR-27a-3p	NM_001290435	Gabrq		4010	4029	1.0	-20.5	1	0.0004297941	0.588	0.8493085733333333	0.4340245907500001	-6.514540193678739	17	19	15	3UTR		0	0
mmu-miR-27b-3p	NM_001290435	Gabrq		4010	4029	1.0	-25.2	1	0.0004297941	0.588	0.8232433794444443	0.42124275325000005	-6.514540193678739	18	19	18	3UTR		0	0
mmu-miR-361-5p	NM_001290435	Gabrq		3447	3468	1.0	-24.4	1	0.0009727298	0.603	1.0013130000000001	0.37351520674999994	-6.484258455685908	19	21	14	3UTR		0	0
mmu-miR-674-3p	NM_001290435	Gabrq		3832	3846	1.0	-21.8	1	0.004633109	0.559	0.33402606000000007	-0.16446402887499995	-11.86019739781856	13	14	13	3UTR		0	0
mmu-miR-139-5p	NM_008075	Gabrr1	gamma-aminobutyric acid (GABA) C receptor, subunit rho 1	2101	2144	0.923076923077	-23.0	1	0.004144091	0.603	0.19415487205882354	0.326960145625	-6.251209375382295	21	43	11	3UTR		0	0
mmu-miR-361-5p	NM_008075	Gabrr1		1932	1947	0.923076923077	-17.6	1	0.08997708	0.426	-0.007409749999999986	0.038186611875000026	-14.554018887968963	14	15	14	3UTR		0	0
mmu-let-7b-5p	NM_008076	Gabrr2	gamma-aminobutyric acid (GABA) C receptor, subunit rho 2	1602	1637	0.923076923077	-21.1	1	0.0005052152	0.382	0.044562733333333326	0.17738022625	-5.035831305685297	20	35	8	3UTR		0	0
mmu-miR-24-2-5p	NM_008077	Gad1	glutamate decarboxylase 1	2202	2222	0.923076923077	-18.1	1	0.01272226	0.706	1.1544052500000002	1.15623418375	-7.561869420545993	16	20	10	3UTR		0	0
mmu-miR-27b-3p	NM_008077	Gad1		2485	2508	0.923076923077	-19.0	1	0.0005611096	0.471	0.569823	0.6880212349999999	-13.29924160506766	17	23	9	3UTR		0	0
mmu-miR-532-5p	NM_008077	Gad1		2318	2342	0.923076923077	-19.9	1	5.437258e-05	0.515	1.2290964416666668	1.2978655824999996	-9.913856823260454	17	24	6	3UTR		0	0
mmu-miR-532-5p	NM_008077	Gad1		3211	3229	0.923076923077	-18.9	1	1.164646e-05	0.706	2.221398933333333	1.3308322892540323	-4.1706235265052785	16	18	15	3UTR		0	0
mmu-miR-139-5p	NM_008077	Gad1		2922	2941	1.0	-18.1	1	0.0009117481	0.691	1.1386822722222225	1.811141181875	-3.937574446201665	16	19	13	3UTR		0	0
mmu-miR-532-5p	NM_001312900	Gad1		1389	1424	1.0	-18.6	1	0.03654801	0.588	0.34629263235294117	0.7078094500000002	-4.95700071937229	15	35	9	3UTR		0	0
mmu-let-7b-5p	NM_008078	Gad2	glutamic acid decarboxylase 2	4949	4970	0.923076923077	-20.0	1	0.000299766	0.647	2.5856017499999995	2.0664575999999997	-9.33931466908909	18	21	7	3UTR		0	0
mmu-miR-214-5p	NM_008078	Gad2		2275	2300	0.923076923077	-24.7	1	0.0003225252	0.471	0.08909103333333332	0.429159305	-11.584707779840164	17	25	9	3UTR		0	0
mmu-miR-27b-3p	NM_008078	Gad2		4098	4119	0.923076923077	-20.5	1	0.001154204	0.529	0.034860977777777774	0.21373034499999996	-7.826436638681261	18	21	9	3UTR		0	0
mmu-miR-15a-5p	NM_008078	Gad2		4924	4946	0.961538461538	-20.2	1	0.0007058564	0.632	2.1785980909090905	2.2950714449999996	-8.806557448767878	17	22	11	3UTR		0	0
mmu-miR-214-3p	NM_008078	Gad2		4804	4826	1.0	-22.0	1	0.87902	0.544	1.2565558571428572	0.99244805875	-6.770391593739227	17	22	5	3UTR		0	0
mmu-miR-24-2-5p	NM_008078	Gad2		2110	2132	1.0	-27.4	1	0.0007273589	0.618	0.7691469846153847	3.89285893125	-7.163349424783512	19	22	13	3UTR		0	0
mmu-let-7b-5p	NM_028638	Gadl1	glutamate decarboxylase-like 1	2024	2043	0.923076923077	-23.3	1	0.0529326	0.515	-0.16024746666666675	-0.007899736249999997	-8.507486218929476	16	19	6	3UTR		0	0
mmu-miR-214-3p	NM_028638	Gadl1		3184	3210	0.923076923077	-23.8	1	0.001658182	0.382	0.17481731857142854	0.35632625425000003	-4.6730240064523	17	26	8	3UTR		0	0
mmu-miR-24-3p	NM_028638	Gadl1		3205	3247	0.923076923077	-20.6	1	5.275423e-05	0.441	0.22565722390243906	0.333755688125	-3.937574446201665	22	42	7	3UTR		0	0
mmu-let-7b-5p	NM_028638	Gadl1		2267	2288	1.0	-20.3	1	0.2565769	0.485	0.0	0.15234564999999997	-8.896643786982578	17	21	8	3UTR		0	0
mmu-miR-186-5p	NM_028638	Gadl1		2068	2087	1.0	-23.6	1	0.0002992723	0.544	-0.23846778181818182	-0.00434718000000002	-11.240273430282135	17	19	11	3UTR		0	0
mmu-miR-214-3p	NM_028638	Gadl1		1762	1781	1.0	-27.2	1	0.001248634	0.574	0.6029432462500001	-0.0711680325	-9.406945419476644	18	19	18	3UTR		0	0
mmu-miR-674-3p	NM_028638	Gadl1		3261	3279	1.0	-21.7	1	3.732617e-07	0.529	0.048013866666666676	0.279723258375	-7.682187029836714	16	18	14	3UTR		0	0
mmu-miR-214-3p	NM_010295	Gclc	glutamate-cysteine ligase, catalytic subunit	2885	2909	0.923076923077	-21.9	1	0.0001310443	0.485	-0.07471642500000003	0.08536121250000002	-13.702182965842233	17	24	8	3UTR		0	0
mmu-let-7b-5p	NM_133236	Glcci1	glucocorticoid induced transcript 1	5267	5299	0.923076923077	-23.7	1	0.0006302809	0.544	1.4256127200000004	0.41272561125000007	-3.793324837357118	19	22	15	3UTR		0	0
mmu-let-7b-5p	NM_001286728	Glcci1		4594	4626	0.923076923077	-23.7	1	0.0006302809	0.544	1.4256127200000004	0.41272561125000007	-3.793324837357118	19	22	15	3UTR		0	0
mmu-let-7b-5p	NM_001286729	Glcci1		4591	4623	0.923076923077	-23.7	1	0.0006302809	0.544	1.4256127200000004	0.41272561125000007	-3.793324837357118	19	22	15	3UTR		0	0
mmu-let-7c-5p	NM_133236	Glcci1		5267	5299	0.923076923077	-23.7	1	0.0006302809	0.544	1.4256127200000004	0.41272561125000007	-3.793324837357118	19	22	15	3UTR		0	0
mmu-let-7c-5p	NM_001286728	Glcci1		4594	4626	0.923076923077	-23.7	1	0.0006302809	0.544	1.4256127200000004	0.41272561125000007	-3.793324837357118	19	22	15	3UTR		0	0
mmu-let-7c-5p	NM_001286729	Glcci1		4591	4623	0.923076923077	-23.7	1	0.0006302809	0.544	1.4256127200000004	0.41272561125000007	-3.793324837357118	19	22	15	3UTR		0	0
mmu-let-7g-5p	NM_133236	Glcci1		4516	4552	0.923076923077	-19.0	1	0.001369562	0.588	1.4159533454545457	1.0823041274999998	-9.813320773362635	14	18	11	3UTR		0	0
mmu-let-7g-5p	NM_001286728	Glcci1		3843	3879	0.923076923077	-19.0	1	0.001369562	0.588	1.4159533454545457	1.0823041274999998	-9.813320773362635	14	18	11	3UTR		0	0
mmu-let-7g-5p	NM_001286729	Glcci1		3840	3876	0.923076923077	-19.0	1	0.001369562	0.588	1.4159533454545457	1.0823041274999998	-9.813320773362635	14	18	11	3UTR		0	0
mmu-miR-214-3p	NM_133236	Glcci1		4634	4657	0.923076923077	-22.4	1	0.0002368529	0.471	0.17666906666666662	0.71644118125	-7.127663820060954	18	23	11	3UTR		0	0
mmu-miR-214-3p	NM_001286728	Glcci1		3961	3984	0.923076923077	-22.4	1	0.0002368529	0.471	0.17666906666666662	0.71644118125	-7.127663820060954	18	23	11	3UTR		0	0
mmu-miR-214-3p	NM_001286729	Glcci1		3958	3981	0.923076923077	-22.4	1	0.0002368529	0.471	0.17666906666666662	0.71644118125	-7.127663820060954	18	23	11	3UTR		0	0
mmu-miR-24-3p	NM_133236	Glcci1		3393	3424	0.923076923077	-19.6	1	0.001011403	0.515	0.7504141666666668	0.5872170352499999	-6.827670524181695	17	31	10	3UTR		0	0
mmu-miR-24-3p	NM_001286728	Glcci1		2720	2751	0.923076923077	-19.6	1	0.001011403	0.515	0.7504141666666668	0.5872170352499999	-6.827670524181695	17	31	10	3UTR		0	0
mmu-miR-24-3p	NM_001286729	Glcci1		2717	2748	0.923076923077	-19.6	1	0.001011403	0.515	0.7504141666666668	0.5872170352499999	-6.827670524181695	17	31	10	3UTR		0	0
mmu-miR-27b-3p	NM_133236	Glcci1		5259	5277	0.923076923077	-18.8	1	0.004201775	0.529	1.70827868	0.5164703575	-8.339878751753394	13	18	10	3UTR		0	0
mmu-miR-27b-3p	NM_001286728	Glcci1		4586	4604	0.923076923077	-18.8	1	0.004201775	0.529	1.70827868	0.5164703575	-8.339878751753394	13	18	10	3UTR		0	0
mmu-miR-27b-3p	NM_001286729	Glcci1		4583	4601	0.923076923077	-18.8	1	0.004201775	0.529	1.70827868	0.5164703575	-8.339878751753394	13	18	10	3UTR		0	0
mmu-let-7b-5p	NM_133236	Glcci1		4788	4813	1.0	-19.8	1	0.03978907	0.544	0.5107900933333334	0.5320068199999999	-3.793324837357118	15	17	15	3UTR		0	0
mmu-let-7b-5p	NM_001286728	Glcci1		4115	4140	1.0	-19.8	1	0.03978907	0.544	0.5107900933333334	0.5320068199999999	-3.793324837357118	15	17	15	3UTR		0	0
mmu-let-7b-5p	NM_001286729	Glcci1		4112	4137	1.0	-19.8	1	0.03978907	0.544	0.5107900933333334	0.5320068199999999	-3.793324837357118	15	17	15	3UTR		0	0
mmu-let-7c-5p	NM_133236	Glcci1		4788	4813	1.0	-19.7	1	0.03978907	0.544	0.5107900933333334	0.5320068199999999	-3.793324837357118	15	17	15	3UTR		0	0
mmu-let-7c-5p	NM_001286728	Glcci1		4115	4140	1.0	-19.7	1	0.03978907	0.544	0.5107900933333334	0.5320068199999999	-3.793324837357118	15	17	15	3UTR		0	0
mmu-let-7c-5p	NM_001286729	Glcci1		4112	4137	1.0	-19.7	1	0.03978907	0.544	0.5107900933333334	0.5320068199999999	-3.793324837357118	15	17	15	3UTR		0	0
mmu-let-7g-5p	NM_133236	Glcci1		5444	5477	1.0	-19.6	1	0.006514639	0.485	0.03999999999999998	0.46862500000000007	-5.915530474780478	20	33	7	3UTR		0	0
mmu-let-7g-5p	NM_001286728	Glcci1		4771	4804	1.0	-19.6	1	0.006514639	0.485	0.03999999999999998	0.46862500000000007	-5.915530474780478	20	33	7	3UTR		0	0
mmu-let-7g-5p	NM_001286729	Glcci1		4768	4801	1.0	-19.6	1	0.006514639	0.485	0.03999999999999998	0.46862500000000007	-5.915530474780478	20	33	7	3UTR		0	0
mmu-miR-203-3p	NM_133236	Glcci1		4555	4573	1.0	-18.2	1	0.001211749	0.574	1.174578111111111	1.0838074737499999	-12.640789312202793	17	18	17	3UTR		0	1
mmu-miR-203-3p	NM_001286728	Glcci1		3882	3900	1.0	-18.2	1	0.001211749	0.574	1.174578111111111	1.0838074737499999	-12.640789312202793	17	18	17	3UTR		0	1
mmu-miR-203-3p	NM_001286729	Glcci1		3879	3897	1.0	-18.2	1	0.001211749	0.574	1.174578111111111	1.0838074737499999	-12.640789312202793	17	18	17	3UTR		0	1
mmu-miR-214-3p	NM_133236	Glcci1		2225	2257	1.0	-26.4	1	0.009856941	0.647	2.4297461739130433	3.0806451875	-4.993964104447428	20	32	10	3UTR		0	0
mmu-miR-214-3p	NM_133236	Glcci1		5619	5638	1.0	-25.7	1	1.120092e-07	0.353	0.0	0.14485	-8.071469890113187	15	19	10	3UTR		0	0
mmu-miR-214-3p	NM_001286728	Glcci1		1552	1584	1.0	-26.4	1	0.009856941	0.647	2.4297461739130433	3.0806451875	-4.993964104447428	20	32	10	3UTR		0	0
mmu-miR-214-3p	NM_001286728	Glcci1		4946	4965	1.0	-25.7	1	1.120092e-07	0.353	0.0	0.14485	-8.071469890113187	15	19	10	3UTR		0	0
mmu-miR-214-3p	NM_001286729	Glcci1		1549	1581	1.0	-26.4	1	0.009856941	0.647	2.4297461739130433	3.0806451875	-4.993964104447428	20	32	10	3UTR		0	0
mmu-miR-214-3p	NM_001286729	Glcci1		4943	4962	1.0	-25.7	1	1.120092e-07	0.353	0.0	0.14485	-8.071469890113187	15	19	10	3UTR		0	0
mmu-miR-26a-5p	NM_133236	Glcci1		4664	4696	1.0	-20.1	1	0.000158889	0.485	-0.16413381666666665	0.5279967449999998	-8.13184806533776	14	20	6	3UTR		0	0
mmu-miR-26a-5p	NM_001286728	Glcci1		3991	4023	1.0	-20.1	1	0.000158889	0.485	-0.16413381666666665	0.5279967449999998	-8.13184806533776	14	20	6	3UTR		0	0
mmu-miR-26a-5p	NM_001286729	Glcci1		3988	4020	1.0	-20.1	1	0.000158889	0.485	-0.16413381666666665	0.5279967449999998	-8.13184806533776	14	20	6	3UTR		0	0
mmu-miR-27a-3p	NM_001286728	Glcci1		5391	5410	1.0	-17.8	1	0.0005126392	0.676	2.4867403999999995	2.8635301250000005	-4.1706235265052785	15	19	11	3UTR		0	0
mmu-miR-27a-3p	NM_001286729	Glcci1		5388	5407	1.0	-17.8	1	0.0005126392	0.676	2.4867403999999995	2.8635301250000005	-4.1706235265052785	15	19	11	3UTR		0	0
mmu-miR-27b-3p	NM_001286728	Glcci1		5391	5410	1.0	-17.8	1	0.0005126392	0.676	2.4867403999999995	2.8635301250000005	-4.1706235265052785	15	19	11	3UTR		0	0
mmu-miR-27b-3p	NM_001286729	Glcci1		5388	5407	1.0	-17.8	1	0.0005126392	0.676	2.4867403999999995	2.8635301250000005	-4.1706235265052785	15	19	11	3UTR		0	0
mmu-miR-375-3p	NM_133236	Glcci1		5187	5205	1.0	-22.0	1	2.224663e-08	0.426	0.5146081857142857	0.635751585	-12.8954560665979	14	18	7	3UTR		0	0
mmu-miR-375-3p	NM_001286728	Glcci1		4514	4532	1.0	-22.0	1	2.224663e-08	0.426	0.5146081857142857	0.635751585	-12.8954560665979	14	18	7	3UTR		0	0
mmu-miR-375-3p	NM_001286729	Glcci1		4511	4529	1.0	-22.0	1	2.224663e-08	0.426	0.5146081857142857	0.635751585	-12.8954560665979	14	18	7	3UTR		0	0
mmu-miR-15a-5p	NM_008133	Glud1		2355	2377	1.0	-21.3	1	0.001009556	0.662	1.8579674999999998	1.32609656625	-7.52560118544185	18	22	8	3UTR	MIRT011571	0	1
mmu-miR-26a-5p	NM_008133	Glud1		2830	2847	1.0	-22.9	1	9.645829e-08	0.412	-0.0680792	0.5220095462500001	-8.638904973415304	16	17	16	3UTR		0	0
mmu-let-7b-5p	NM_020273	Gmeb1	glucocorticoid modulatory element binding protein 1	5463	5491	0.923076923077	-20.0	1	0.009103619	0.529	2.103209417857143	2.879378596874999	-6.083544976388314	19	28	7	3UTR		0	0
mmu-let-7b-5p	NM_001122992	Gmeb1		5526	5554	0.923076923077	-20.0	1	0.009103619	0.529	2.747065717857143	2.821465481	-6.083544976388314	19	28	7	3UTR		0	0
mmu-let-7g-5p	NM_001122992	Gmeb1		2025	2049	0.923076923077	-18.7	1	0.002550729	0.515	0.8606064999999998	0.6230231614999999	-7.8606057810956464	18	24	8	3UTR		0	0
mmu-miR-214-3p	NM_020273	Gmeb1		3891	3914	0.923076923077	-24.4	1	0.2393936	0.603	0.2502360857142857	0.6434418700000001	-6.770391593739227	18	23	5	3UTR		0	0
mmu-miR-26a-5p	NM_001122992	Gmeb1		4846	4868	0.923076923077	-20.2	1	0.0004263335	0.456	1.67749	2.233886611249999	-12.916587056064323	14	17	13	3UTR		0	1
mmu-miR-26a-5p	NM_001122992	Gmeb1		2271	2289	0.923076923077	-19.9	0	0.0005444195	0.485	0.6539408123529413	0.34061492537499993	-19.423879868695398	13	18	9	3UTR		0	1
mmu-miR-26a-5p	XM_006539080	Gmeb1		2265	2283	0.923076923077	-19.9	0	0.0005444195	0.485	0.0	0.0	-19.423879868695398	13	18	9	3UTR		0	1
mmu-miR-30c-5p	XM_006539080	Gmeb1		3055	3075	0.923076923077	-17.7	0	0.0003125719	0.5	0.0	0.0	-15.566558404643448	15	20	11	3UTR		0	1
mmu-miR-361-5p	NM_020273	Gmeb1		5025	5043	0.923076923077	-21.1	1	9.050479e-05	0.515	2.237642588235294	2.8678142624999996	-13.6655996434504	15	18	8	3UTR		0	0
mmu-miR-375-3p	NM_020273	Gmeb1		6189	6233	0.923076923077	-19.9	1	0.01138952	0.485	1.8694545348837208	3.0775281999999993	-4.95700071937229	19	44	10	3UTR		0	0
mmu-miR-375-3p	NM_001122992	Gmeb1		6252	6296	0.923076923077	-19.9	1	0.01138952	0.485	2.127770465116279	2.63580437	-4.95700071937229	19	44	10	3UTR		0	0
mmu-miR-375-3p	NM_001122992	Gmeb1		4066	4090	0.923076923077	-18.8	1	0.0005474832	0.426	-0.5298047739130435	0.34517370499999994	-6.514540193678739	18	24	10	3UTR		0	0
mmu-miR-99a-5p	NM_020273	Gmeb1		2263	2288	0.923076923077	-24.0	1	8.475875e-05	0.515	0.8139108841666668	0.29130538037499987	-6.618099312767468	19	25	8	3UTR		0	0
mmu-miR-99a-5p	NM_001122992	Gmeb1		2326	2351	0.923076923077	-24.0	1	8.475875e-05	0.515	0.9745397416666665	0.3663902442500001	-6.618099312767468	19	25	8	3UTR		0	0
mmu-miR-99a-5p	XM_006539080	Gmeb1		2320	2345	0.923076923077	-24.0	1	8.475875e-05	0.515	0.0	0.0	-6.618099312767468	19	25	8	3UTR		0	0
mmu-miR-532-5p	XM_006539080	Gmeb1		2745	2768	0.974358974359	-21.1	1	6.965318e-07	0.5	0.0	0.0	-9.299118089342315	18	23	8	3UTR		0	0
mmu-let-7b-5p	NM_020273	Gmeb1		5425	5443	1.0	-20.6	1	0.001243145	0.544	3.329016128571429	2.4137359649999994	-5.9396034934269	16	18	11	3UTR		0	0
mmu-let-7b-5p	NM_001122992	Gmeb1		5488	5506	1.0	-20.6	1	0.001243145	0.544	2.833251142857143	2.6735548781249996	-5.9396034934269	16	18	11	3UTR		0	0
mmu-let-7c-5p	NM_020273	Gmeb1		5412	5443	1.0	-21.3	1	0.001243145	0.544	3.493923142857143	2.0935786274999995	-5.9396034934269	16	19	11	3UTR		0	0
mmu-let-7c-5p	NM_001122992	Gmeb1		5488	5506	1.0	-21.2	1	0.001243145	0.544	2.833251142857143	2.6735548781249996	-5.9396034934269	16	18	11	3UTR		0	0
mmu-miR-193b-3p	NM_020273	Gmeb1		2605	2624	1.0	-22.8	1	1.676876e-06	0.471	0.23590944444444442	0.10492504999999999	-16.27414471792563	14	19	9	3UTR		0	0
mmu-miR-193b-3p	NM_001122992	Gmeb1		2668	2687	1.0	-22.8	1	1.676876e-06	0.471	0.14617688888888886	0.03986902499999998	-16.27414471792563	14	19	9	3UTR		0	0
mmu-miR-193b-3p	XM_006539080	Gmeb1		2662	2681	1.0	-22.8	1	1.676876e-06	0.471	0.0	0.0	-16.27414471792563	14	19	9	3UTR		0	0
mmu-miR-214-3p	NM_020273	Gmeb1		3379	3409	1.0	-26.5	1	0.0007447038	0.559	1.9607633555555557	0.82727012875	-9.33931466908909	16	30	9	3UTR		0	0
mmu-miR-214-3p	NM_001122992	Gmeb1		3442	3472	1.0	-26.5	1	0.0007447038	0.559	0.7643318777777778	0.9869617512499999	-9.33931466908909	16	30	9	3UTR		0	0
mmu-miR-214-3p	NM_001122992	Gmeb1		3954	3977	1.0	-24.4	1	0.2393936	0.603	0.7030308571428571	0.53803855375	-6.770391593739227	18	23	5	3UTR		0	0
mmu-miR-214-3p	XM_006539080	Gmeb1		2791	2813	1.0	-22.0	1	0.4498611	0.529	0.0	0.0	-6.770391593739227	17	22	5	3UTR		0	0
mmu-miR-26a-5p	NM_020273	Gmeb1		4783	4805	1.0	-20.2	1	0.0004263335	0.456	2.05146089	2.13925295	-12.916587056064323	14	17	13	3UTR		0	1
mmu-miR-26a-5p	NM_020273	Gmeb1		2208	2226	1.0	-19.9	0	0.0005444195	0.485	0.891259424117647	0.6437558949999997	-19.423879868695398	13	18	9	3UTR		0	1
mmu-miR-361-5p	NM_020273	Gmeb1		6154	6170	1.0	-20.0	1	0.0008732149	0.471	3.6169754375000003	3.2994846312499986	-11.230630368522041	14	16	8	3UTR		0	0
mmu-miR-361-5p	NM_001122992	Gmeb1		5088	5106	1.0	-21.1	1	9.050479e-05	0.515	1.9908315882352938	3.5678714437499996	-13.6655996434504	15	18	8	3UTR		0	0
mmu-miR-361-5p	NM_001122992	Gmeb1		6217	6233	1.0	-20.0	1	0.0008732149	0.471	1.9968430000000001	2.8890088375	-11.230630368522041	14	16	8	3UTR		0	0
mmu-miR-186-5p	NM_198169	Gmeb2	glucocorticoid modulatory element binding protein 2	3941	3981	0.923076923077	-25.5	1	0.0385011	0.559	-0.07129245000000003	1.6193296092499994	-6.7623489216120145	20	40	10	3UTR		0	0
mmu-miR-214-3p	NM_198169	Gmeb2		2100	2134	0.923076923077	-26.6	1	8.130733e-05	0.426	-0.12532868625	0.4323259017500001	-5.892671223205703	18	34	8	3UTR		0	0
mmu-miR-24-3p	NM_198169	Gmeb2		3787	3809	0.923076923077	-24.2	1	5.360413e-05	0.471	1.6976934545454545	2.0623841175000006	-9.06124504818596	18	22	8	3UTR		0	0
mmu-miR-30c-5p	NM_198169	Gmeb2		3199	3222	0.923076923077	-18.7	1	0.001653176	0.618	3.741873444444445	2.5047541774999997	-13.079371793104722	15	23	9	3UTR		0	1
mmu-miR-674-3p	NM_198169	Gmeb2		3707	3727	0.923076923077	-21.8	1	4.774532e-05	0.456	2.645382111111111	2.348045150000001	-13.880601717101165	15	20	9	3UTR		0	0
mmu-let-7b-5p	NM_198169	Gmeb2		3627	3649	1.0	-19.9	1	0.0005880655	0.456	4.0457282999999995	3.2120418049999993	-7.2379701334214825	18	22	14	3UTR		0	0
mmu-let-7c-5p	NM_198169	Gmeb2		3613	3649	1.0	-20.5	1	0.0005880655	0.456	3.2453884000000004	3.6435968424999987	-7.2379701334214825	18	23	14	3UTR		0	0
mmu-miR-24-2-5p	NM_198169	Gmeb2		3312	3339	1.0	-21.9	1	2.049504e-05	0.441	2.2722894444444446	1.9699411749999995	-8.237904470243807	13	17	9	3UTR		0	0
mmu-miR-24-2-5p	NM_198169	Gmeb2		2217	2237	1.0	-21.5	1	0.0002576836	0.471	0.4186167392307692	0.37598529787500007	-6.069748968771084	18	20	14	3UTR		0	0
mmu-let-7b-5p	NM_008165	Gria1	glutamate receptor, ionotropic, AMPA1 (alpha 1)	5093	5140	1.0	-20.4	1	0.03761932	0.456	0.26821184	0.5820523209999999	-6.246439457921665	15	20	6	3UTR		0	0
mmu-let-7b-5p	NM_001113325	Gria1		5093	5140	1.0	-20.4	1	0.03761932	0.456	0.26821184	0.5820523209999999	-6.246439457921665	15	20	6	3UTR		0	0
mmu-let-7b-5p	NM_001252403	Gria1		4720	4767	1.0	-20.4	1	0.03761932	0.456	0.26821184	0.5820523209999999	-6.246439457921665	15	20	6	3UTR		0	0
mmu-miR-15a-5p	NM_008165	Gria1		4254	4287	1.0	-21.0	1	0.00206071	0.5	1.0160192222222222	0.5883170895000002	-7.707988310591487	18	23	9	3UTR		0	0
mmu-miR-15a-5p	NM_001113325	Gria1		4254	4287	1.0	-21.0	1	0.00206071	0.5	1.0160192222222222	0.5883170895000002	-7.707988310591487	18	23	9	3UTR		0	0
mmu-miR-15a-5p	NM_001252403	Gria1		3881	3914	1.0	-21.0	1	0.00206071	0.5	1.0160192222222222	0.5883170895000002	-7.707988310591487	18	23	9	3UTR		0	0
mmu-miR-223-3p	NM_008165	Gria1		4035	4058	1.0	-19.7	1	2.218802e-06	0.426	0.9393613999999999	0.3316985956249999	-8.451480542969334	15	23	10	3UTR		0	0
mmu-miR-223-3p	NM_001113325	Gria1		4035	4058	1.0	-19.7	1	2.218802e-06	0.426	0.9393613999999999	0.3316985956249999	-8.451480542969334	15	23	10	3UTR		0	0
mmu-miR-223-3p	NM_001252403	Gria1		3662	3685	1.0	-19.7	1	2.218802e-06	0.426	0.9393613999999999	0.3316985956249999	-8.451480542969334	15	23	10	3UTR		0	0
mmu-let-7c-5p	NM_001083806	Gria2	glutamate receptor, ionotropic, AMPA2 (alpha 2)	9028	9060	0.923076923077	-23.2	1	0.01388579	0.603	3.43289063	4.02237182875	-4.849714495602881	19	23	12	3UTR		0	0
mmu-let-7c-5p	NM_013540	Gria2		9028	9060	0.923076923077	-23.2	1	0.01388579	0.603	3.43289063	4.02237182875	-4.849714495602881	19	23	12	3UTR		0	0
mmu-miR-193b-3p	NM_001083806	Gria2		6975	6995	0.923076923077	-21.1	1	0.0009167257	0.529	2.7949478571428577	2.5632395462499993	-15.684271947074548	15	20	7	3UTR		0	0
mmu-miR-193b-3p	NM_013540	Gria2		6975	6995	0.923076923077	-21.1	1	0.0009167257	0.529	2.7949478571428577	2.5632395462499993	-15.684271947074548	15	20	7	3UTR		0	0
mmu-miR-214-3p	NM_001083806	Gria2		7616	7640	0.923076923077	-23.5	1	0.08665147	0.662	5.31706794736842	5.3129434487500005	-3.937574446201665	18	24	5	3UTR		0	0
mmu-miR-214-3p	NM_013540	Gria2		7616	7640	0.923076923077	-23.5	1	0.08665147	0.662	5.6018637368421045	5.34055369875	-3.937574446201665	18	24	5	3UTR		0	0
mmu-miR-223-3p	NM_001083806	Gria2		7057	7076	0.923076923077	-18.1	1	0.03538211	0.721	4.267572857142857	3.8400740918749996	-5.694283598550164	17	19	9	3UTR	MIRT007186	0	0
mmu-miR-223-3p	NM_013540	Gria2		7057	7076	0.923076923077	-18.1	1	0.03538211	0.721	4.267572857142857	3.8400740918749996	-5.694283598550164	17	19	9	3UTR	MIRT007186	0	0
mmu-miR-24-2-5p	NM_001083806	Gria2		5315	5351	0.923076923077	-20.0	1	0.0001293376	0.662	1.3300245000000002	1.64934266875	-4.761823477911366	13	18	8	3UTR		0	0
mmu-miR-24-2-5p	NM_013540	Gria2		5315	5351	0.923076923077	-20.0	1	0.0001293376	0.662	1.3300245000000002	1.64934266875	-4.761823477911366	13	18	8	3UTR		0	0
mmu-miR-361-5p	NM_001083806	Gria2		7514	7529	0.923076923077	-21.6	0	0.0005448149	0.588	5.492021111111111	5.644872262499998	-15.799607484947062	13	15	9	3UTR		0	0
mmu-miR-361-5p	NM_013540	Gria2		7514	7529	0.923076923077	-21.6	0	0.0005448149	0.588	5.681323333333333	5.617508762499998	-15.799607484947062	13	15	9	3UTR		0	0
mmu-miR-532-5p	NM_001083806	Gria2		5977	6006	0.923076923077	-19.7	1	0.001189137	0.691	0.6972301785714287	0.4316604312500001	-6.514540193678739	18	29	10	3UTR		0	0
mmu-miR-532-5p	NM_013540	Gria2		5977	6006	0.923076923077	-19.7	1	0.001189137	0.691	0.6972301785714287	0.4316604312500001	-6.514540193678739	18	29	10	3UTR		0	0
mmu-miR-674-3p	NM_001083806	Gria2		8540	8557	0.923076923077	-18.6	1	0.0001145169	0.603	3.80958675	3.8968781012500013	-12.427982559075213	13	17	8	3UTR		0	0
mmu-miR-674-3p	NM_013540	Gria2		8540	8557	0.923076923077	-18.6	1	0.0001145169	0.603	3.80958675	3.8968781012500013	-12.427982559075213	13	17	8	3UTR		0	0
mmu-let-7b-5p	NM_001083806	Gria2		9028	9060	1.0	-23.6	1	0.01388579	0.603	3.4291192208333325	3.8633053287500005	-4.849714495602881	19	32	13	3UTR	MIRT012233	0	0
mmu-let-7b-5p	NM_013540	Gria2		9028	9060	1.0	-23.6	1	0.01388579	0.603	3.4291192208333325	3.8633053287500005	-4.849714495602881	19	32	13	3UTR	MIRT012233	0	0
mmu-miR-361-5p	NM_001083806	Gria2		8092	8114	1.0	-19.1	1	0.000258664	0.588	5.286055	5.21671905	-7.052043616942562	17	22	12	3UTR		0	0
mmu-miR-361-5p	NM_013540	Gria2		8092	8114	1.0	-19.1	1	0.000258664	0.588	5.286055	5.21671905	-7.052043616942562	17	22	12	3UTR		0	0
mmu-let-7b-5p	NM_001290451	Gria3	glutamate receptor, ionotropic, AMPA3 (alpha 3)	4361	4380	0.923076923077	-18.6	1	0.1352382	0.603	3.7219987499999996	1.5336969599999999	-6.558010998655153	16	19	8	3UTR	MIRT012230	0	0
mmu-let-7b-5p	NM_016886	Gria3		4361	4380	0.923076923077	-18.6	1	0.1352382	0.603	3.7219987499999996	1.5336969599999999	-6.558010998655153	16	19	8	3UTR	MIRT012230	0	0
mmu-let-7g-5p	XM_017318546	Gria3		4358	4381	0.923076923077	-20.1	1	0.003761572	0.559	0.0	0.0	-9.352435384560064	19	23	14	3UTR		0	0
mmu-let-7g-5p	NM_001290451	Gria3		4451	4474	0.923076923077	-20.1	1	0.003761572	0.559	1.1188631142857142	1.6054173574999995	-9.352435384560064	19	23	14	3UTR		0	0
mmu-let-7g-5p	NM_001290451	Gria3		3768	3786	0.923076923077	-19.2	1	3.928022e-05	0.412	2.5432580000000002	1.2600414075	-7.396398505087125	17	18	17	3UTR		0	0
mmu-let-7g-5p	NM_016886	Gria3		4451	4474	0.923076923077	-20.1	1	0.003761572	0.559	1.1188631142857142	1.6054173574999995	-9.352435384560064	19	23	14	3UTR		0	0
mmu-let-7g-5p	NM_016886	Gria3		3768	3786	0.923076923077	-19.2	1	3.928022e-05	0.412	2.5432580000000002	1.2600414075	-7.396398505087125	17	18	17	3UTR		0	0
mmu-miR-15a-5p	XM_017318546	Gria3		4222	4238	0.923076923077	-17.2	1	0.0008481202	0.544	0.0	0.0	-14.554018887968963	15	16	15	3UTR		0	0
mmu-miR-203-3p	XM_017318546	Gria3		4122	4143	0.923076923077	-17.1	1	0.000664321	0.5	0.0	0.0	-10.693019942457818	17	21	12	3UTR		0	0
mmu-miR-203-3p	NM_001290451	Gria3		4215	4236	0.923076923077	-17.1	1	0.000664321	0.5	1.749973875	1.45947070875	-10.693019942457818	17	21	12	3UTR		0	0
mmu-miR-203-3p	NM_016886	Gria3		4215	4236	0.923076923077	-17.1	1	0.000664321	0.5	1.749973875	1.45947070875	-10.693019942457818	17	21	12	3UTR		0	0
mmu-miR-214-3p	XM_017318546	Gria3		4002	4049	0.923076923077	-27.5	1	0.0001579923	0.471	0.0	0.0	-11.35165869953655	18	24	9	3UTR		0	0
mmu-miR-24-2-5p	XM_017318546	Gria3		4307	4329	0.923076923077	-17.6	1	0.00688775	0.632	0.0	0.0	-6.069748968771084	17	22	14	3UTR		0	0
mmu-miR-24-3p	XM_017318546	Gria3		2886	2913	0.923076923077	-22.3	1	0.002579977	0.485	0.0	0.0	-4.993964104447428	17	27	8	3UTR	MIRT014003	0	1
mmu-miR-24-3p	NM_001290451	Gria3		2979	3006	0.923076923077	-22.3	1	0.002579977	0.485	2.9470925	2.2482222125	-4.993964104447428	17	27	8	3UTR	MIRT014003	0	1
mmu-miR-24-3p	NM_001290451	Gria3		4257	4284	0.923076923077	-21.9	1	0.004098705	0.515	1.1610698764705882	1.1408325000000001	-4.650164754877524	18	27	9	3UTR	MIRT014003	0	1
mmu-miR-24-3p	NM_016886	Gria3		2979	3006	0.923076923077	-22.3	1	0.002579977	0.485	2.9470925	2.2482222125	-4.993964104447428	17	27	8	3UTR	MIRT014003	0	1
mmu-miR-24-3p	NM_016886	Gria3		4257	4284	0.923076923077	-21.9	1	0.004098705	0.515	1.1610698764705882	1.1408325000000001	-4.650164754877524	18	27	9	3UTR	MIRT014003	0	1
mmu-miR-532-5p	NM_001290451	Gria3		4240	4258	0.923076923077	-18.8	1	1.115085e-05	0.456	0.6958465714285714	1.2749298949999999	-7.714799398085742	16	18	13	3UTR		0	0
mmu-miR-532-5p	NM_016886	Gria3		4240	4258	0.923076923077	-18.8	1	1.115085e-05	0.456	0.6958465714285714	1.2749298949999999	-7.714799398085742	16	18	13	3UTR		0	0
mmu-miR-139-5p	XM_017318546	Gria3		3652	3685	1.0	-23.3	1	2.409062e-06	0.471	0.0	0.0	-8.051479534278258	18	22	8	3UTR		0	0
mmu-miR-139-5p	NM_001290451	Gria3		3745	3778	1.0	-23.3	1	2.409062e-06	0.471	0.9099522727272727	1.3657386025	-8.051479534278258	18	22	8	3UTR		0	0
mmu-miR-139-5p	NM_016886	Gria3		3745	3778	1.0	-23.3	1	2.409062e-06	0.471	0.9099522727272727	1.3657386025	-8.051479534278258	18	22	8	3UTR		0	0
mmu-miR-203-3p	NM_001290451	Gria3		2979	3014	1.0	-19.4	1	0.007658922	0.5	2.4298210952380948	2.20480494125	-3.937574446201665	17	23	8	3UTR		0	0
mmu-miR-203-3p	NM_016886	Gria3		2979	3014	1.0	-19.4	1	0.007658922	0.5	2.4298210952380948	2.20480494125	-3.937574446201665	17	23	8	3UTR		0	0
mmu-miR-223-3p	XM_017318546	Gria3		3377	3390	1.0	-18.8	1	1.744091e-05	0.529	0.0	0.0	-7.052043616942562	12	13	12	3UTR	MIRT009772	0	0
mmu-miR-223-3p	NM_001290451	Gria3		3470	3483	1.0	-18.8	1	1.744091e-05	0.529	2.188717	1.39498863375	-7.052043616942562	12	13	12	3UTR	MIRT009772	0	0
mmu-miR-223-3p	NM_016886	Gria3		3470	3483	1.0	-18.8	1	1.744091e-05	0.529	2.188717	1.39498863375	-7.052043616942562	12	13	12	3UTR	MIRT009772	0	0
mmu-miR-24-2-5p	NM_001290451	Gria3		4400	4422	1.0	-17.6	1	0.00688775	0.632	2.093559973333333	1.7588651824999997	-6.069748968771084	17	22	14	3UTR		0	0
mmu-miR-24-2-5p	NM_016886	Gria3		4400	4422	1.0	-17.6	1	0.00688775	0.632	2.093559973333333	1.7588651824999997	-6.069748968771084	17	22	14	3UTR		0	0
mmu-miR-24-3p	XM_017318546	Gria3		4164	4191	1.0	-21.9	1	0.004098705	0.515	0.0	0.0	-4.650164754877524	18	27	9	3UTR	MIRT014003	0	1
mmu-miR-186-5p	NM_019691	Gria4	glutamate receptor, ionotropic, AMPA4 (alpha 4)	4556	4581	0.923076923077	-17.7	1	0.0007408443	0.676	2.8141023727272727	3.4621294950000006	-8.004855389940193	20	25	11	3UTR		0	0
mmu-miR-186-5p	NM_001113180	Gria4		4556	4581	0.923076923077	-17.7	1	0.0007408443	0.676	2.8141023727272727	3.4621294950000006	-8.004855389940193	20	25	11	3UTR		0	0
mmu-miR-214-5p	NM_019691	Gria4		3243	3264	0.923076923077	-23.6	1	0.0001039189	0.412	4.20433475	4.2043329612500004	-14.088829181129286	14	21	8	3UTR		0	0
mmu-miR-214-5p	NM_001113180	Gria4		3243	3264	0.923076923077	-23.6	1	0.0001039189	0.412	4.20433475	4.2043329612500004	-14.088829181129286	14	21	8	3UTR		0	0
mmu-miR-24-3p	NM_019691	Gria4		5223	5245	0.923076923077	-20.7	1	0.09044011	0.529	-0.04984570285714287	0.22075780099999998	-3.937574446201665	17	22	9	3UTR		0	0
mmu-miR-24-3p	NM_001113180	Gria4		5223	5245	0.923076923077	-20.7	1	0.09044011	0.529	-0.04984570285714287	0.22075780099999998	-3.937574446201665	17	22	9	3UTR		0	0
mmu-let-7b-5p	NM_019691	Gria4		3562	3581	1.0	-22.1	1	0.001836401	0.544	4.086780283333334	4.427523562500001	-5.692450279622925	16	19	12	3UTR		0	0
mmu-let-7b-5p	NM_001113180	Gria4		3562	3581	1.0	-22.1	1	0.001836401	0.544	4.086780283333334	4.427523562500001	-5.692450279622925	16	19	12	3UTR		0	0
mmu-let-7c-5p	NM_019691	Gria4		3536	3581	1.0	-22.1	1	0.001836401	0.544	4.130465666666667	4.55639448	-5.692450279622925	16	20	12	3UTR		0	0
mmu-let-7c-5p	NM_001113180	Gria4		3536	3581	1.0	-22.1	1	0.001836401	0.544	4.130465666666667	4.55639448	-5.692450279622925	16	20	12	3UTR		0	0
mmu-miR-214-3p	NM_001113181	Gria4		2106	2138	1.0	-23.0	1	0.04389135	0.706	-0.005404585833333327	0.22449100099999997	-5.925499359926538	17	32	12	3UTR		0	0
mmu-miR-139-5p	NM_008167	Grid2	glutamate receptor, ionotropic, delta 2	5476	5498	1.0	-21.8	1	0.002032758	0.676	2.911511818181818	3.3863734124999993	-9.861343503275094	18	22	8	3UTR		0	0
mmu-miR-214-3p	NM_008167	Grid2		4290	4317	1.0	-24.7	1	0.0001746438	0.471	2.8458064666666667	1.3488391787500003	-7.284377755798021	20	27	9	3UTR		0	0
mmu-let-7b-5p	NM_001159321	Grid2ip	glutamate receptor, ionotropic, delta 2 (Grid2) interacting protein 1	3971	3996	0.923076923077	-24.3	1	0.002401047	0.353	1.001661	-0.3614299625	-8.061501004967127	18	25	9	3UTR		0	1
mmu-let-7b-5p	NM_133355	Grid2ip		3262	3287	0.923076923077	-24.3	1	0.002401047	0.353	1.001661	-0.3614299625	-8.061501004967127	18	25	9	3UTR		0	1
mmu-let-7b-5p	NM_001347529	Grid2ip		3337	3362	0.923076923077	-24.3	1	0.002401047	0.353	1.001661	-0.3614299625	-8.061501004967127	18	25	9	3UTR		0	1
mmu-miR-139-5p	NM_001159321	Grid2ip		3868	3899	0.923076923077	-22.3	1	0.001015718	0.397	-0.1462717	0.19115734500000026	-15.45034422199019	17	21	13	3UTR		0	0
mmu-miR-139-5p	NM_133355	Grid2ip		3159	3190	0.923076923077	-22.3	1	0.001015718	0.397	-0.1462717	0.19115734500000026	-15.45034422199019	17	21	13	3UTR		0	0
mmu-miR-139-5p	NM_001347529	Grid2ip		3234	3265	0.923076923077	-22.3	1	0.001015718	0.397	-0.1462717	0.19115734500000026	-15.45034422199019	17	21	13	3UTR		0	0
mmu-let-7c-5p	NM_010349	Grik2	glutamate receptor, ionotropic, kainate 2 (beta 2)	3313	3359	0.923076923077	-20.9	1	0.001447368	0.618	0.03380186571428575	0.007614172499999988	-3.937574446201665	19	37	11	3UTR		0	1
mmu-let-7c-5p	XM_006512545	Grik2		4760	4806	0.923076923077	-20.9	1	0.001447368	0.618	0.0	0.0	-3.937574446201665	19	37	11	3UTR		0	1
mmu-let-7c-5p	XM_006512545	Grik2		5402	5419	0.923076923077	-18.0	1	0.005158957	0.588	0.0	0.0	-7.39607268170116	16	17	16	3UTR		0	1
mmu-miR-140-3p	NM_001111268	Grik2		9366	9390	0.923076923077	-23.0	1	0.002542041	0.632	4.6559465625000005	4.427958030499999	-4.1706235265052785	15	18	12	3UTR		0	0
mmu-miR-140-3p	NM_010349	Grik2		9453	9477	0.923076923077	-23.0	1	0.002542041	0.632	4.6559465625000005	4.427958030499999	-4.1706235265052785	15	18	12	3UTR		0	0
mmu-miR-15a-5p	NM_001111268	Grik2		7114	7151	0.923076923077	-16.5	1	0.0103208	0.632	1.87137975	1.83885242675	-8.82817512285937	12	15	8	3UTR		0	0
mmu-miR-15a-5p	NM_010349	Grik2		7201	7238	0.923076923077	-16.5	1	0.0103208	0.632	3.249545	2.6323678504999997	-8.82817512285937	12	15	8	3UTR		0	0
mmu-miR-214-5p	NM_001111268	Grik2		7013	7054	0.923076923077	-22.1	1	0.04515131	0.632	0.8784162999999999	1.0941289804999998	-7.984503737581361	19	41	8	3UTR		0	0
mmu-miR-223-3p	NM_010349	Grik2		4435	4457	0.923076923077	-21.4	1	0.005066385	0.485	-0.1110806000000001	0.19853065625000002	-8.638615112303047	17	22	7	3UTR		0	0
mmu-miR-26a-5p	NM_001111268	Grik2		4811	4830	0.923076923077	-22.4	1	8.22332e-06	0.5	0.15013	-0.10777608000000002	-10.602952126883691	16	19	12	3UTR		0	0
mmu-miR-26a-5p	NM_010349	Grik2		4898	4917	0.923076923077	-22.4	1	8.22332e-06	0.5	0.5580771250000001	0.026362790000000014	-10.602952126883691	16	19	12	3UTR		0	0
mmu-miR-140-3p	NM_001111268	Grik2		8707	8743	0.953846153846	-26.2	1	6.049905e-06	0.588	3.6726036529411763	3.901358253749999	-4.95700071937229	16	19	9	3UTR		0	0
mmu-miR-140-3p	NM_010349	Grik2		8794	8830	0.953846153846	-26.2	1	6.049905e-06	0.588	3.6726036529411763	3.901358253749999	-4.95700071937229	16	19	9	3UTR		0	0
mmu-miR-223-3p	NM_001111268	Grik2		4348	4370	1.0	-21.4	1	0.005066385	0.485	0.17164124444444442	0.17363865500000003	-8.638615112303047	17	22	7	3UTR		0	0
mmu-miR-24-2-5p	NM_010349	Grik2		7399	7420	1.0	-19.2	1	0.002173091	0.676	3.2660016666666665	3.898703925	-8.239134289107168	15	21	6	3UTR		0	0
mmu-miR-361-5p	NM_001111268	Grik2		3892	3948	1.0	-21.9	1	0.05121972	0.691	0.048968105	0.11130751875000004	-3.793324837357118	18	26	11	3UTR		0	0
mmu-miR-361-5p	NM_010349	Grik2		3979	4035	1.0	-21.9	1	0.05121972	0.691	0.125504155	0.17611618250000002	-3.793324837357118	18	26	11	3UTR		0	0
mmu-miR-674-3p	NM_001111268	Grik2		9012	9057	1.0	-23.4	1	0.001539188	0.574	3.906928409090909	4.2401880054625	-3.937574446201665	19	45	8	3UTR		0	0
mmu-miR-674-3p	NM_010349	Grik2		9099	9144	1.0	-23.4	1	0.001539188	0.574	3.906928409090909	4.2401880054625	-3.937574446201665	19	45	8	3UTR		0	0
mmu-let-7c-5p	NM_001081097	Grik3	glutamate receptor, ionotropic, kainate 3	8352	8374	0.923076923077	-20.5	1	0.008897892	0.485	0.22079514285714286	0.05820238624999999	-3.937574446201665	17	22	10	3UTR		0	0
mmu-miR-140-3p	NM_001081097	Grik3		4238	4261	0.923076923077	-22.7	1	0.0001116536	0.485	0.30937233333333336	0.023381892499999973	-14.083939797176296	17	23	9	3UTR		0	0
mmu-miR-186-5p	NM_001081097	Grik3		4688	4706	0.923076923077	-20.4	0	0.00172747	0.441	0.17829891176470583	-0.19670675249999997	-17.110244939514768	15	18	10	3UTR		0	0
mmu-miR-193b-3p	NM_001081097	Grik3		6529	6579	0.923076923077	-24.9	1	0.000812168	0.441	-0.13074625365853657	0.062456648750000024	-3.793324837357118	20	43	7	3UTR		0	0
mmu-miR-214-5p	NM_001081097	Grik3		5410	5429	0.923076923077	-22.1	1	0.0006528814	0.441	0.7747509282999999	0.098284298725	-12.161125493020595	17	19	13	3UTR		0	0
mmu-miR-23a-3p	NM_001081097	Grik3		4956	4979	0.923076923077	-18.4	1	8.155948e-05	0.529	0.3508755263157895	0.3848113960375	-6.857959480565336	18	23	12	3UTR		0	0
mmu-miR-24-3p	NM_001081097	Grik3		8590	8612	0.923076923077	-22.1	1	7.624072e-06	0.368	0.335968725	0.6279069237499999	-4.528774397607753	16	22	10	3UTR		0	1
mmu-miR-27b-3p	NM_001081097	Grik3		8501	8522	0.923076923077	-19.5	1	0.002735446	0.397	1.3689321111111112	0.41438578	-10.449774559155296	14	21	9	3UTR		0	1
mmu-miR-361-5p	NM_001081097	Grik3		4949	4976	0.923076923077	-21.4	1	5.789013e-05	0.544	0.43571775000000007	0.3772988010375	-4.1706235265052785	19	27	8	3UTR		0	0
mmu-miR-361-5p	NM_001081097	Grik3		4248	4265	0.923076923077	-20.4	1	0.012103	0.515	0.2994251583333333	0.1173856925	-8.82817512285937	16	17	16	3UTR		0	0
mmu-miR-532-5p	NM_001081097	Grik3		8719	8745	0.923076923077	-24.1	1	5.887263e-08	0.471	3.0713409047619047	2.603449295000001	-6.969596721160855	20	26	9	3UTR		0	0
mmu-miR-532-5p	NM_001081097	Grik3		3866	3887	0.923076923077	-21.0	1	0.001229067	0.471	0.3801041142857143	0.136537035	-8.894810468055336	16	21	7	3UTR		0	0
mmu-let-7c-5p	NM_001081097	Grik3		6793	6827	1.0	-22.0	1	1.327837e-06	0.382	-0.4030392599999999	0.22288174750000006	-3.937574446201665	18	22	11	3UTR		0	0
mmu-let-7g-5p	NM_001081097	Grik3		6793	6827	1.0	-22.9	1	1.327837e-06	0.382	-0.4030392599999999	0.22288174750000006	-3.937574446201665	18	22	12	3UTR		0	0
mmu-miR-214-3p	NM_001081097	Grik3		6481	6499	1.0	-25.0	1	0.000110948	0.544	0.31779898181818184	-0.13741730000000008	-5.813840636892696	15	18	11	3UTR		0	0
mmu-miR-24-3p	NM_001081097	Grik3		4455	4476	1.0	-22.7	1	3.352683e-06	0.471	0.6127718875	0.019651582499999966	-8.81432218342424	16	21	8	3UTR		0	1
mmu-let-7c-5p	NM_175481	Grik4	glutamate receptor, ionotropic, kainate 4	3157	3191	0.923076923077	-21.4	1	1.3611e-05	0.412	3.2735411599999993	2.7009378699999997	-5.495113920508112	20	34	10	3UTR		0	0
mmu-miR-24-2-5p	NM_175481	Grik4		3265	3284	0.923076923077	-20.8	1	1.035607e-06	0.368	2.14506125	2.7959723074999996	-8.108433275188325	16	19	11	3UTR		0	0
mmu-miR-27b-3p	NM_175481	Grik4		3197	3219	0.923076923077	-19.6	1	1.251473e-06	0.338	2.660535	2.8995130824999995	-10.97594276910396	16	22	9	3UTR		0	0
mmu-miR-140-3p	NM_175481	Grik4		3198	3219	1.0	-22.5	1	1.251473e-06	0.338	3.449018363636363	2.677877895	-6.782339277446944	11	13	11	3UTR		0	0
mmu-miR-214-3p	NM_175481	Grik4		3168	3186	1.0	-23.7	1	2.474295e-05	0.441	3.9148087499999997	3.1788242749999993	-6.004329946239545	14	18	8	3UTR		0	0
mmu-miR-23a-3p	NM_001177657	Grin1	glutamate receptor, ionotropic, NMDA1 (zeta 1)	3206	3228	0.923076923077	-23.5	1	0.02536194	0.294	3.9179087647058823	3.7633365087500015	-6.969596721160855	19	22	10	3UTR		0	0
mmu-miR-23a-3p	NM_008169	Grin1		3673	3695	0.923076923077	-23.5	1	0.02536194	0.294	3.9179087647058823	3.7633365087500015	-6.969596721160855	19	22	10	3UTR		0	0
mmu-miR-23a-3p	NM_001177656	Grin1		3269	3291	0.923076923077	-23.5	1	0.02536194	0.294	3.9179087647058823	3.7633365087500015	-6.969596721160855	19	22	10	3UTR		0	0
mmu-miR-23a-3p	XM_006497726	Grin1		3628	3650	1.0	-23.5	1	0.02536194	0.294	0.0	0.0	-6.969596721160855	19	22	10	3UTR		0	0
mmu-miR-23a-3p	XM_006497725	Grin1		3383	3405	1.0	-23.5	1	0.02536194	0.294	0.0	0.0	-6.969596721160855	19	22	10	3UTR		0	0
mmu-miR-23a-3p	XM_006497724	Grin1		3660	3682	1.0	-23.5	1	0.02536194	0.294	0.0	0.0	-6.969596721160855	19	22	10	3UTR		0	0
mmu-miR-23a-3p	XM_006497723	Grin1		3415	3437	1.0	-23.5	1	0.02536194	0.294	0.0	0.0	-6.969596721160855	19	22	10	3UTR		0	0
mmu-miR-23a-3p	XM_006497722	Grin1		3771	3793	1.0	-23.5	1	0.02536194	0.294	0.0	0.0	-6.969596721160855	19	22	10	3UTR		0	0
mmu-miR-24-2-5p	XM_006497726	Grin1		3717	3742	1.0	-20.2	1	7.001446e-08	0.353	0.0	0.0	-6.4636125610623605	13	17	7	3UTR		0	0
mmu-miR-24-2-5p	XM_006497725	Grin1		3472	3497	1.0	-20.2	1	7.001446e-08	0.353	0.0	0.0	-6.4636125610623605	13	17	7	3UTR		0	0
mmu-miR-24-2-5p	XM_006497724	Grin1		3749	3774	1.0	-20.2	1	7.001446e-08	0.353	0.0	0.0	-6.4636125610623605	13	17	7	3UTR		0	0
mmu-miR-24-2-5p	XM_006497723	Grin1		3504	3529	1.0	-20.2	1	7.001446e-08	0.353	0.0	0.0	-6.4636125610623605	13	17	7	3UTR		0	0
mmu-miR-24-2-5p	XM_006497722	Grin1		3860	3885	1.0	-20.2	1	7.001446e-08	0.353	0.0	0.0	-6.4636125610623605	13	17	7	3UTR		0	0
mmu-let-7b-5p	NM_008170	Grin2a	glutamate receptor, ionotropic, NMDA2A (epsilon 1)	7994	8036	0.923076923077	-24.7	1	0.09767588	0.544	-0.209228	-0.17317104749999998	-5.9392953675437665	17	42	11	3UTR		0	0
mmu-let-7c-5p	NM_008170	Grin2a		7992	8036	0.923076923077	-21.7	1	0.09767588	0.544	-0.32297178181818187	-0.11373986	-6.1723444478473795	17	22	11	3UTR		0	0
mmu-let-7g-5p	NM_008170	Grin2a		14931	14954	0.923076923077	-20.0	1	0.03051293	0.662	0.48584635499999995	0.27802481375000004	-5.495113920508112	18	23	12	3UTR		0	0
mmu-miR-139-5p	NM_008170	Grin2a		9615	9636	0.923076923077	-21.7	1	0.0001808018	0.456	0.9473657142857144	0.8790745600000001	-11.56814256339178	17	21	7	3UTR		0	0
mmu-miR-203-3p	NM_008170	Grin2a		14748	14765	0.923076923077	-18.2	1	0.0005668096	0.676	0.79882395	0.8009826625	-6.514540193678739	15	17	9	3UTR		0	0
mmu-miR-24-2-5p	NM_008170	Grin2a		13102	13125	0.923076923077	-23.8	1	0.0001326993	0.588	4.0110785	3.34140135	-8.004855389940193	18	23	6	3UTR		0	0
mmu-miR-375-3p	NM_008170	Grin2a		8655	8682	0.923076923077	-21.7	1	2.439614e-05	0.441	0.2933103038461538	0.023232427499999972	-4.95700071937229	19	27	10	3UTR		0	0
mmu-miR-532-5p	NM_008170	Grin2a		8802	8826	0.923076923077	-23.5	1	0.04025161	0.485	0.1478584105263158	0.40856970374999996	-6.969596721160855	17	24	8	3UTR		0	0
mmu-miR-674-3p	NM_008170	Grin2a		11361	11377	0.923076923077	-22.2	1	0.0005219387	0.574	3.4351139333333336	3.0961561425	-13.6655996434504	14	16	11	3UTR		0	0
mmu-let-7b-5p	NM_008170	Grin2a		11480	11512	1.0	-22.5	1	0.0003098437	0.574	2.4418018870967746	2.6145559462500003	-3.937574446201665	22	32	11	3UTR		0	0
mmu-miR-140-3p	NM_008170	Grin2a		12601	12614	1.0	-20.5	1	0.0005357409	0.559	4.0120449166666665	3.9186546636249995	-5.618663395431772	12	13	12	3UTR		0	0
mmu-miR-15a-5p	NM_008170	Grin2a		13406	13427	1.0	-23.7	1	0.0004237696	0.456	2.7833177777777776	2.5002649924999996	-9.592934641634889	18	21	9	3UTR		0	0
mmu-miR-186-5p	NM_008170	Grin2a		14948	14968	1.0	-22.2	1	0.003154246	0.618	0.3371522888888889	0.28449351125	-12.057132536527575	17	20	9	3UTR		0	0
mmu-miR-214-3p	NM_008170	Grin2a		9845	9877	1.0	-28.9	1	0.0001327239	0.544	0.5505663277777778	1.2229621450000003	-13.6655996434504	17	20	13	3UTR		0	0
mmu-miR-214-3p	NM_008170	Grin2a		11949	11978	1.0	-25.7	1	0.0008087226	0.544	4.082289678260871	3.687520110000001	-4.1706235265052785	19	29	8	3UTR		0	0
mmu-miR-214-5p	NM_008170	Grin2a		13362	13387	1.0	-26.3	1	0.001907652	0.485	3.297167375	2.498809824999999	-6.193851289748842	19	25	8	3UTR		0	0
mmu-miR-27a-3p	NM_008170	Grin2a		11042	11059	1.0	-22.9	1	7.964026e-05	0.485	1.5642722500000001	3.03150604875	-7.181801835871946	15	17	8	3UTR		0	0
mmu-miR-27b-3p	NM_008170	Grin2a		11038	11059	1.0	-20.7	1	7.964026e-05	0.485	1.5642722500000001	3.03150604875	-7.917251396122581	16	21	8	3UTR		0	0
mmu-miR-532-5p	NM_008170	Grin2a		11045	11097	1.0	-23.7	1	0.002030316	0.544	2.8353633749999996	3.0063033487499995	-5.729413664698063	17	21	8	3UTR		0	0
mmu-let-7c-5p	NM_008171	Grin2b	glutamate receptor, ionotropic, NMDA2B (epsilon 2)	10824	10871	0.923076923077	-24.3	1	0.04316763	0.544	0.4011646833333333	0.16647205625	-5.08245545002336	19	24	9	3UTR		0	1
mmu-let-7g-5p	NM_008171	Grin2b		10848	10871	0.923076923077	-19.5	1	0.04316763	0.544	0.1298967909090909	0.22179256999999997	-8.429258759619717	18	23	8	3UTR		0	1
mmu-let-7g-5p	NM_008171	Grin2b		18183	18205	0.923076923077	-19.0	1	0.006991201	0.529	-0.0597592894736842	-0.21720684000000007	-5.495113920508112	19	22	10	3UTR		0	1
mmu-miR-15a-5p	NM_008171	Grin2b		19984	20005	0.923076923077	-19.3	1	0.007919377	0.588	2.4810404999999998	3.364465438749999	-8.327025306798683	18	21	9	3UTR		0	0
mmu-miR-186-5p	NM_008171	Grin2b		14120	14136	0.923076923077	-22.7	0	5.594494e-06	0.529	0.29907059	0.23681698375	-15.566558404643448	14	16	10	3UTR		0	0
mmu-miR-203-3p	NM_008171	Grin2b		9111	9127	0.923076923077	-19.6	1	9.432808e-05	0.412	0.14429473750000005	-0.13021061250000002	-14.024851325945715	15	16	15	3UTR		0	0
mmu-miR-214-3p	NM_008171	Grin2b		19790	19812	0.923076923077	-26.6	1	8.950894e-06	0.441	2.4723857333333332	1.6454325262500002	-6.963799684058155	16	22	6	3UTR		0	0
mmu-miR-23a-3p	NM_008171	Grin2b		6640	6666	0.923076923077	-23.0	1	1.475042e-05	0.456	-0.14673234	-0.0016929187499999318	-5.337011372228436	19	26	9	3UTR		0	0
mmu-miR-23a-3p	NM_008171	Grin2b		6850	6872	0.923076923077	-22.5	1	0.001905428	0.529	-0.3428805714285715	0.167520105	-5.529863923972706	19	22	7	3UTR		0	0
mmu-miR-26a-5p	NM_008171	Grin2b		9740	9762	0.923076923077	-20.3	1	0.001215931	0.544	1.3247325454545453	0.9107654621262499	-9.268492847734798	18	22	11	3UTR		0	0
mmu-miR-26a-5p	NM_008171	Grin2b		12818	12838	0.923076923077	-18.4	1	3.296287e-05	0.515	0.6978635417777778	0.21911725284999994	-16.263390365660676	14	20	9	3UTR		0	0
mmu-miR-26b-5p	NM_008171	Grin2b		13707	13723	0.923076923077	-17.4	0	0.0005636818	0.5	0.1120625727272727	0.14803728124999999	-15.97923457263103	13	16	11	3UTR		0	0
mmu-miR-361-5p	NM_008171	Grin2b		9473	9492	0.923076923077	-21.2	1	0.000137745	0.441	-0.45200052597999996	0.436789191005	-14.401049203701035	15	19	6	3UTR		0	0
mmu-miR-532-5p	NM_008171	Grin2b		8135	8157	0.923076923077	-23.0	1	0.0002407798	0.471	0.13511933333333334	0.16546518125000004	-11.998539137370377	17	22	7	3UTR		0	0
mmu-miR-532-5p	NM_008171	Grin2b		9112	9141	0.923076923077	-22.3	1	0.0001173479	0.456	0.10223843214285712	-0.12464087125000003	-4.95700071937229	19	29	11	3UTR		0	0
mmu-miR-674-3p	NM_008171	Grin2b		11195	11216	0.923076923077	-26.3	1	0.002031499	0.5	-0.20791832222222226	-0.09629977375000001	-6.618099312767468	18	21	15	3UTR		0	0
mmu-miR-27b-3p	NM_008171	Grin2b		21324	21342	0.974358974359	-21.1	1	0.0003983505	0.559	4.0145432461538455	4.915139480000001	-5.1900497996759025	17	18	17	3UTR		0	0
mmu-let-7g-5p	NM_008171	Grin2b		11102	11120	1.0	-18.8	1	0.0002592383	0.544	0.4107457142857143	0.07657672624999999	-8.860060464590745	15	18	8	3UTR		0	1
mmu-miR-186-5p	NM_008171	Grin2b		9474	9495	1.0	-25.0	1	2.239849e-05	0.456	-0.26586622998333337	0.4500844660050001	-5.728163000811725	18	21	12	3UTR		0	0
mmu-miR-214-3p	NM_008171	Grin2b		21107	21127	1.0	-25.9	1	0.0001279696	0.559	4.083781125	4.407154767500002	-11.150474115941337	15	20	8	3UTR		0	0
mmu-miR-223-3p	NM_008171	Grin2b		14520	14551	1.0	-21.5	1	0.01084616	0.529	-0.056039234999999986	0.41110852175	-5.925499359926538	17	31	12	3UTR	MIRT007187	0	0
mmu-miR-223-3p	NM_008171	Grin2b		23687	23708	1.0	-19.1	1	0.01134178	0.559	-0.030260733333333373	0.9424856250000001	-8.808752769291061	15	21	10	3UTR	MIRT007187	0	0
mmu-miR-23a-3p	NM_008171	Grin2b		22164	22178	1.0	-22.8	1	0.0003063067	0.5	4.88502188888889	3.5028894499999996	-5.927332678853777	13	14	13	3UTR		0	0
mmu-miR-24-3p	NM_008171	Grin2b		18107	18125	1.0	-24.2	1	8.94839e-05	0.544	0.108631	-0.13177846750000008	-7.382219742266031	15	18	10	3UTR		0	0
mmu-miR-26a-5p	NM_008171	Grin2b		9710	9729	1.0	-18.4	1	0.0003361346	0.5	0.7300711818181818	0.7505577385049998	-12.263798748937765	17	19	13	3UTR		0	0
mmu-miR-27b-3p	NM_008171	Grin2b		11087	11126	1.0	-22.6	1	0.0004554592	0.588	0.03795044444444445	0.11680978999999998	-9.592934641634889	15	21	9	3UTR		0	0
mmu-miR-30c-5p	NM_008171	Grin2b		6420	6441	1.0	-21.5	1	0.06578198	0.574	0.15516403333333328	0.3748049324999999	-9.395960284116024	16	21	9	3UTR		0	0
mmu-miR-361-5p	NM_008171	Grin2b		22462	22480	1.0	-21.8	0	0.01676138	0.471	3.777448153846154	3.56716530875	-15.566558404643448	15	18	11	3UTR		0	0
mmu-miR-361-5p	NM_008171	Grin2b		5392	5408	1.0	-21.8	1	0.0001645443	0.515	-0.313969375	-0.33935212187499997	-6.199507187700468	15	16	15	3UTR		0	0
mmu-miR-674-3p	NM_008171	Grin2b		15270	15310	1.0	-26.3	1	0.0004853961	0.515	0.46720327647058824	0.39103284700000007	-4.95700071937229	18	24	8	3UTR		0	0
mmu-miR-140-3p	XM_030245576	Grin2c	glutamate receptor, ionotropic, NMDA2C (epsilon 3)	4478	4502	0.923076923077	-20.1	1	1.58848e-05	0.5	0.0	0.0	-7.91236201216959	19	24	9	3UTR		0	0
mmu-miR-24-3p	XM_030245576	Grin2c		4228	4270	1.0	-31.3	1	1.054818e-05	0.456	0.0	0.0	-3.937574446201665	22	42	14	3UTR		0	0
mmu-miR-532-5p	XM_030242151	Grin2d	glutamate receptor, ionotropic, NMDA2D (epsilon 4)	5823	5863	0.923076923077	-25.1	1	0.0009694422	0.279	0.0	0.0	-6.251209375382295	16	20	9	3UTR		0	0
mmu-miR-139-5p	XM_030242151	Grin2d		5948	5975	1.0	-23.7	1	0.004204772	0.456	0.0	0.0	-4.95700071937229	20	27	9	3UTR		0	0
mmu-miR-214-5p	XM_030242151	Grin2d		5787	5829	1.0	-26.0	1	0.0001256923	0.309	0.0	0.0	-5.927332678853777	17	21	9	3UTR		0	0
mmu-miR-186-5p	NM_001033351	Grin3a	glutamate receptor ionotropic, NMDA3A	5300	5326	0.923076923077	-19.3	1	0.02550499	0.441	2.8797921719999993	3.0194542999999996	-6.514540193678739	19	26	10	3UTR		0	0
mmu-miR-186-5p	NM_001276355	Grin3a		5360	5386	0.923076923077	-19.3	1	0.02550499	0.441	2.8797921719999993	3.0194542999999996	-6.514540193678739	19	26	10	3UTR		0	0
mmu-miR-223-3p	NM_001033351	Grin3a		4126	4144	0.923076923077	-18.0	1	0.008324852	0.559	2.8153325714285713	3.5798774699999996	-8.683298038639991	16	18	10	3UTR		0	0
mmu-miR-223-3p	NM_001276355	Grin3a		4186	4204	0.923076923077	-18.0	1	0.008324852	0.559	2.8153325714285713	3.5798774699999996	-8.683298038639991	16	18	10	3UTR		0	0
mmu-miR-532-5p	NM_001033351	Grin3a		5402	5421	0.923076923077	-21.0	1	0.006999927	0.515	2.844900742857143	2.8886102474999995	-9.59801268497865	17	19	10	3UTR		0	0
mmu-miR-532-5p	NM_001276355	Grin3a		5462	5481	0.923076923077	-21.0	1	0.006999927	0.515	2.844900742857143	2.8886102474999995	-9.59801268497865	17	19	10	3UTR		0	0
mmu-miR-140-3p	NM_001033351	Grin3a		5006	5022	1.0	-20.6	1	0.005024453	0.529	4.500906875	3.9939385412500004	-14.522439560970808	13	16	10	3UTR		0	0
mmu-miR-140-3p	NM_001276355	Grin3a		5066	5082	1.0	-20.6	1	0.005024453	0.529	4.500906875	3.9939385412500004	-14.522439560970808	13	16	10	3UTR		0	0
mmu-miR-186-5p	NM_001033351	Grin3a		6906	6926	1.0	-23.0	1	0.0001116102	0.544	2.1669011578947366	2.4080704825000003	-9.546562468637928	17	20	12	3UTR		0	0
mmu-miR-186-5p	NM_001276355	Grin3a		6966	6986	1.0	-23.0	1	0.0001116102	0.544	2.1669011578947366	2.4080704825000003	-9.546562468637928	17	20	12	3UTR		0	0
mmu-miR-24-2-5p	NM_001033351	Grin3a		5904	5925	1.0	-23.1	1	6.267682e-05	0.456	1.6052746249999998	2.88035872375	-7.7817751947826395	13	16	8	3UTR		0	0
mmu-miR-24-2-5p	NM_001276355	Grin3a		5964	5985	1.0	-23.1	1	6.267682e-05	0.456	1.6052746249999998	2.88035872375	-7.7817751947826395	13	16	8	3UTR		0	0
mmu-miR-214-3p	NM_023168	Grina	glutamate receptor, ionotropic, N-methyl D-aspartate-associated protein 1 (glutamate binding)	1374	1413	0.923076923077	-23.6	1	0.02063999	0.412	0.3239092966666667	0.25276980250000003	-4.761823477911366	18	39	8	3UTR		0	0
mmu-miR-27b-3p	NM_023168	Grina		1203	1224	0.923076923077	-17.8	1	0.03041149	0.368	0.24614218999999996	0.19842026750000005	-10.449774559155296	15	21	5	3UTR		0	0
mmu-miR-24-2-5p	NM_023168	Grina		1164	1180	1.0	-23.2	1	5.808752e-07	0.397	-0.07200052499999998	1.3821726337499998	-7.615268822569644	13	16	8	3UTR		0	0
mmu-miR-24-3p	NM_023168	Grina		1592	1608	1.0	-21.5	1	0.0001023173	0.382	0.6040515	0.06055884625000004	-11.207409090692002	15	16	15	3UTR	MIRT013753	0	0
mmu-miR-193b-3p	NM_001277295	Grip1	glutamate receptor interacting protein 1	2624	2641	0.923076923077	-20.5	1	0.0002932249	0.309	-0.25928137142857144	0.565197985	-14.71660524361918	14	17	10	3UTR		0	0
mmu-miR-24-3p	XM_006514237	Grip1		5174	5198	0.923076923077	-20.0	1	0.003145071	0.559	0.0	0.0	-6.971920133026242	17	24	8	3UTR		0	1
mmu-let-7b-5p	NM_001277292	Grip1		4486	4507	1.0	-23.4	1	4.931964e-05	0.397	0.7174456499999999	1.2496317562500001	-7.371380111199145	17	21	10	3UTR		0	0
mmu-let-7b-5p	NM_133442	Grip1		4405	4426	1.0	-23.4	1	4.931964e-05	0.397	0.7174456499999999	1.2496317562500001	-7.371380111199145	17	21	10	3UTR		0	0
mmu-let-7b-5p	XM_006514237	Grip1		5159	5180	1.0	-23.4	1	4.931964e-05	0.397	0.0	0.0	-7.371380111199145	17	21	10	3UTR		0	0
mmu-let-7b-5p	NM_028736	Grip1		4544	4565	1.0	-23.4	1	4.931964e-05	0.397	0.7174456499999999	1.2496317562500001	-7.371380111199145	17	21	10	3UTR		0	0
mmu-let-7b-5p	NM_001277294	Grip1		4343	4364	1.0	-23.4	1	4.931964e-05	0.397	0.7174456499999999	1.2496317562500001	-7.371380111199145	17	21	10	3UTR		0	0
mmu-let-7b-5p	NM_130891	Grip1		4262	4283	1.0	-23.4	1	4.931964e-05	0.397	0.7174456499999999	1.2496317562500001	-7.371380111199145	17	21	10	3UTR		0	0
mmu-let-7b-5p	NM_001277295	Grip1		3083	3104	1.0	-23.4	1	4.931964e-05	0.397	0.7174456499999999	1.2496317562500001	-7.371380111199145	17	21	10	3UTR		0	0
mmu-let-7c-5p	NM_001277292	Grip1		4519	4542	1.0	-19.7	1	0.00294497	0.559	2.116899875	1.502913345	-10.670160690883042	18	23	8	3UTR		0	0
mmu-let-7c-5p	NM_133442	Grip1		4438	4461	1.0	-19.7	1	0.00294497	0.559	2.116899875	1.502913345	-10.670160690883042	18	23	8	3UTR		0	0
mmu-let-7c-5p	NM_028736	Grip1		4577	4600	1.0	-19.7	1	0.00294497	0.559	2.116899875	1.502913345	-10.670160690883042	18	23	8	3UTR		0	0
mmu-let-7c-5p	NM_001277294	Grip1		4376	4399	1.0	-19.7	1	0.00294497	0.559	2.116899875	1.502913345	-10.670160690883042	18	23	8	3UTR		0	0
mmu-let-7c-5p	NM_130891	Grip1		4295	4318	1.0	-19.7	1	0.00294497	0.559	2.116899875	1.502913345	-10.670160690883042	18	23	8	3UTR		0	0
mmu-let-7c-5p	NM_001277295	Grip1		3116	3139	1.0	-19.7	1	0.00294497	0.559	2.116899875	1.502913345	-10.670160690883042	18	23	8	3UTR		0	0
mmu-miR-203-3p	NM_001277292	Grip1		4127	4148	1.0	-17.6	1	0.0005625148	0.647	1.45406925	1.7108143474999995	-6.083544976388314	18	21	12	3UTR		0	0
mmu-miR-203-3p	NM_133442	Grip1		4046	4067	1.0	-17.6	1	0.0005625148	0.647	1.45406925	1.7108143474999995	-6.083544976388314	18	21	12	3UTR		0	0
mmu-miR-203-3p	NM_028736	Grip1		4185	4206	1.0	-17.6	1	0.0005625148	0.647	1.45406925	1.7108143474999995	-6.083544976388314	18	21	12	3UTR		0	0
mmu-miR-203-3p	NM_001277294	Grip1		3984	4005	1.0	-17.6	1	0.0005625148	0.647	1.45406925	1.7108143474999995	-6.083544976388314	18	21	12	3UTR		0	0
mmu-miR-203-3p	NM_130891	Grip1		3903	3924	1.0	-17.6	1	0.0005625148	0.647	1.45406925	1.7108143474999995	-6.083544976388314	18	21	12	3UTR		0	0
mmu-miR-203-3p	NM_001277295	Grip1		2724	2745	1.0	-17.6	1	0.0005625148	0.647	1.45406925	1.7108143474999995	-6.083544976388314	18	21	12	3UTR		0	0
mmu-miR-24-3p	NM_001277292	Grip1		4501	4525	1.0	-20.0	1	0.003145071	0.559	2.0971900000000003	1.4260419574999998	-6.971920133026242	17	24	8	3UTR		0	1
mmu-miR-24-3p	NM_133442	Grip1		4420	4444	1.0	-20.0	1	0.003145071	0.559	2.0971900000000003	1.4260419574999998	-6.971920133026242	17	24	8	3UTR		0	1
mmu-miR-24-3p	NM_028736	Grip1		4559	4583	1.0	-20.0	1	0.003145071	0.559	2.0971900000000003	1.4260419574999998	-6.971920133026242	17	24	8	3UTR		0	1
mmu-miR-24-3p	NM_001277294	Grip1		4358	4382	1.0	-20.0	1	0.003145071	0.559	2.0971900000000003	1.4260419574999998	-6.971920133026242	17	24	8	3UTR		0	1
mmu-miR-24-3p	NM_130891	Grip1		4277	4301	1.0	-20.0	1	0.003145071	0.559	2.0971900000000003	1.4260419574999998	-6.971920133026242	17	24	8	3UTR		0	1
mmu-miR-24-3p	NM_001277295	Grip1		3098	3122	1.0	-20.0	1	0.003145071	0.559	2.0971900000000003	1.4260419574999998	-6.971920133026242	17	24	8	3UTR		0	1
mmu-let-7c-5p	NM_001159507	Grip2	glutamate receptor interacting protein 2	4671	4693	0.923076923077	-19.5	1	0.003600818	0.426	4.63985875	3.2599592774999997	-5.035831305685297	18	22	14	3UTR		0	0
mmu-miR-23a-3p	NM_001159507	Grip2		4004	4019	0.923076923077	-18.2	0	0.001419844	0.426	3.276485666666667	2.616490225	-23.281822724521472	12	15	9	3UTR		0	0
mmu-miR-24-2-5p	NM_001159507	Grip2		3400	3416	0.923076923077	-19.8	1	8.66973e-06	0.441	3.942549230769231	3.3388935675	-5.583913391967179	13	16	10	3UTR		0	0
mmu-miR-24-3p	NM_001159507	Grip2		5021	5045	0.923076923077	-23.3	1	1.21482e-05	0.471	1.3591059285714286	1.4168351575	-9.94954242798301	17	24	8	3UTR		0	0
mmu-miR-674-3p	NM_001159507	Grip2		3932	3950	0.923076923077	-20.7	1	0.03669244	0.515	2.2289233230769225	2.3336830525	-10.94438428712878	14	18	9	3UTR		0	1
mmu-miR-99a-5p	NM_001159507	Grip2		3288	3317	0.923076923077	-20.3	1	0.0006140987	0.456	3.7244062083333334	3.5721466750000004	-5.1900497996759025	17	29	12	3UTR		0	0
mmu-let-7g-5p	NM_001159507	Grip2		5011	5030	1.0	-20.3	1	0.0002538595	0.456	1.3406014666666668	1.382791979625	-6.857959480565336	18	19	18	3UTR		0	0
mmu-miR-674-3p	NM_001159507	Grip2		3967	3987	1.0	-24.1	1	0.006670908	0.471	1.2490398666666669	2.6444629325	-9.794371196571205	16	20	11	3UTR		0	1
mmu-miR-214-3p	NM_016976	Grm1	glutamate receptor, metabotropic 1	4560	4599	0.951923076923	-27.0	1	7.145882e-05	0.456	4.461696283333334	3.914065529999999	-7.757046662006918	17	21	8	3UTR		0	0
mmu-miR-214-3p	NM_001114333	Grm1		4645	4684	0.951923076923	-27.0	1	7.145882e-05	0.456	4.461696283333334	3.914065529999999	-7.757046662006918	17	21	8	3UTR		0	0
mmu-let-7b-5p	NM_016976	Grm1		6054	6073	1.0	-25.5	1	0.004004195	0.603	1.3438107777777781	3.0753414612500007	-7.641084450694762	18	19	18	3UTR		0	0
mmu-let-7b-5p	NM_001114333	Grm1		6139	6158	1.0	-25.5	1	0.004004195	0.603	1.3438107777777781	3.0753414612500007	-7.641084450694762	18	19	18	3UTR		0	0
mmu-let-7c-5p	NM_016976	Grm1		6054	6073	1.0	-21.2	1	0.004004195	0.603	1.3438107777777781	3.0753414612500007	-6.7842445331743555	17	19	11	3UTR		0	0
mmu-let-7c-5p	NM_001114333	Grm1		6139	6158	1.0	-21.2	1	0.004004195	0.603	1.3438107777777781	3.0753414612500007	-6.7842445331743555	17	19	11	3UTR		0	0
mmu-miR-214-5p	NM_001114333	Grm1		3201	3223	1.0	-25.5	1	7.822175e-06	0.397	0.41676833333333324	1.849238405	-6.193851289748842	18	22	9	3UTR		0	0
mmu-miR-24-3p	NM_016976	Grm1		4578	4596	1.0	-24.0	1	5.064904e-05	0.456	3.7353301250000004	4.063419552500001	-5.035831305685297	15	18	8	3UTR		0	0
mmu-miR-24-3p	NM_001114333	Grm1		4663	4681	1.0	-24.0	1	5.064904e-05	0.456	3.7353301250000004	4.063419552500001	-5.035831305685297	15	18	8	3UTR		0	0
mmu-miR-375-3p	NM_016976	Grm1		4821	4844	1.0	-20.9	1	0.005424689	0.485	4.761034815384615	3.93280247375	-8.004855389940193	19	23	14	3UTR		0	0
mmu-miR-375-3p	NM_001114333	Grm1		4906	4929	1.0	-20.9	1	0.005424689	0.485	4.761034815384615	3.93280247375	-8.004855389940193	19	23	14	3UTR		0	0
mmu-miR-532-5p	NM_001114333	Grm1		3594	3616	1.0	-22.2	1	1.958675e-05	0.426	0.2850318307692307	2.381225175175	-6.818994536638949	18	22	9	3UTR		0	0
mmu-miR-99a-5p	NM_016976	Grm1		5305	5349	1.0	-21.9	1	0.005672777	0.485	3.7513899375000004	3.7618472000000005	-6.514540193678739	16	18	16	3UTR		0	0
mmu-miR-99a-5p	NM_001114333	Grm1		5390	5434	1.0	-21.9	1	0.005672777	0.485	3.7513899375000004	3.7618472000000005	-6.514540193678739	16	18	16	3UTR		0	0
mmu-miR-193b-3p	NM_181850	Grm3	glutamate receptor, metabotropic 3	3274	3293	0.923076923077	-22.1	1	2.2683e-05	0.603	0.9258738500000001	1.0631208775000003	-12.729588783661859	13	19	8	3UTR		0	0
mmu-miR-214-3p	XM_006524317	Grm4	glutamate receptor, metabotropic 4	4178	4200	0.923076923077	-27.4	1	0.00360617	0.441	0.0	0.0	-4.849714495602881	19	22	13	3UTR		0	0
mmu-miR-214-3p	XM_006524317	Grm4		4544	4566	0.923076923077	-25.7	1	1.545699e-05	0.309	0.0	0.0	-6.514540193678739	17	22	5	3UTR		0	0
mmu-miR-214-3p	NM_001360192	Grm4		3182	3204	0.923076923077	-25.7	1	1.545699e-05	0.309	0.151757425	-0.0688872575	-6.514540193678739	17	22	5	3UTR		0	0
mmu-miR-214-5p	NM_001013385	Grm4		2922	2942	0.923076923077	-19.8	1	0.01749956	0.603	-0.20288198571428576	0.05287165499999999	-8.100465948893515	16	20	7	3UTR		0	0
mmu-miR-186-5p	NM_001013385	Grm4		3107	3125	1.0	-21.2	1	1.883796e-05	0.397	-0.30900107272727273	-0.05068605875000004	-10.789068936966107	16	18	11	3UTR		0	0
mmu-miR-214-3p	NM_001291045	Grm4		3425	3447	1.0	-27.4	1	0.00360617	0.441	1.775056007142857	3.8518881562500003	-4.849714495602881	19	22	13	3UTR		0	0
mmu-miR-214-3p	NM_001360192	Grm4		2816	2838	1.0	-27.4	1	0.00360617	0.441	3.9642049999999998	3.27822979	-4.849714495602881	19	22	13	3UTR		0	0
mmu-miR-24-3p	XM_006524317	Grm4		3991	4035	1.0	-26.4	1	3.56644e-05	0.397	0.0	0.0	-5.4812609810729835	17	20	15	3UTR		0	0
mmu-miR-361-5p	NM_001013385	Grm4		3149	3166	1.0	-17.7	1	3.480255e-05	0.529	0.1700073571428571	0.2248501618589743	-18.24977733463906	12	17	7	3UTR		0	0
mmu-miR-193b-3p	NM_001143834	Grm5	glutamate receptor, metabotropic 5	8307	8331	0.923076923077	-21.5	1	0.02265117	0.691	2.4940281428571427	2.38512296875	-7.219708015936543	18	24	7	3UTR		0	0
mmu-miR-193b-3p	NM_001081414	Grm5		8211	8235	0.923076923077	-21.5	1	0.02265117	0.691	2.4940281428571427	2.38512296875	-7.219708015936543	18	24	7	3UTR		0	0
mmu-miR-674-3p	NM_001143834	Grm5		4375	4397	0.923076923077	-24.0	1	0.0001451574	0.441	0.5840593142857144	0.41584235462499997	-9.481781896586421	17	22	7	3UTR		0	0
mmu-miR-674-3p	NM_001081414	Grm5		4279	4301	0.923076923077	-24.0	1	0.0001451574	0.441	0.5840593142857144	0.41584235462499997	-9.481781896586421	17	22	7	3UTR		0	0
mmu-miR-15a-5p	NM_001143834	Grm5		5296	5317	1.0	-17.6	1	0.03147989	0.574	0.46122557142857146	0.8786821403749997	-6.199507187700468	13	15	13	3UTR		0	0
mmu-miR-15a-5p	NM_001081414	Grm5		5200	5221	1.0	-17.6	1	0.03147989	0.574	0.46122557142857146	0.8786821403749997	-6.199507187700468	13	15	13	3UTR		0	0
mmu-miR-186-5p	NM_001143834	Grm5		7218	7237	1.0	-23.8	1	0.01380118	0.662	0.38446105055555563	0.3122502266250001	-9.546562468637928	18	19	18	3UTR		0	0
mmu-miR-186-5p	NM_001081414	Grm5		7122	7141	1.0	-23.8	1	0.01380118	0.662	0.38446105055555563	0.3122502266250001	-9.546562468637928	18	19	18	3UTR		0	0
mmu-miR-203-3p	NM_001143834	Grm5		5747	5767	1.0	-18.4	1	0.003616177	0.721	0.9629106666666666	1.4602180236249995	-7.08103967572289	17	20	9	3UTR		0	0
mmu-miR-203-3p	NM_001081414	Grm5		5651	5671	1.0	-18.4	1	0.003616177	0.721	0.9629106666666666	1.4602180236249995	-7.08103967572289	17	20	9	3UTR		0	0
mmu-miR-26a-5p	NM_001143834	Grm5		5027	5047	1.0	-21.5	0	0.001411783	0.588	0.7966906882352941	1.9317121525000003	-15.20928617832172	16	20	10	3UTR		0	0
mmu-miR-26a-5p	NM_001081414	Grm5		4931	4951	1.0	-21.5	0	0.001411783	0.588	0.7966906882352941	1.9317121525000003	-15.20928617832172	16	20	10	3UTR		0	0
mmu-miR-26b-5p	NM_001143834	Grm5		7106	7132	1.0	-17.7	1	0.06064612	0.647	1.1910992555555557	0.93831149525	-5.337011372228436	19	26	7	3UTR		0	0
mmu-miR-26b-5p	NM_001143834	Grm5		6302	6319	1.0	-17.5	1	0.01220535	0.676	0.40885812222222223	0.269986230625	-12.263798748937765	16	17	16	3UTR		0	0
mmu-miR-26b-5p	NM_001081414	Grm5		7010	7036	1.0	-17.7	1	0.06064612	0.647	1.1910992555555557	0.93831149525	-5.337011372228436	19	26	7	3UTR		0	0
mmu-miR-26b-5p	NM_001081414	Grm5		6206	6223	1.0	-17.5	1	0.01220535	0.676	0.40885812222222223	0.269986230625	-12.263798748937765	16	17	16	3UTR		0	0
mmu-miR-361-5p	NM_001143834	Grm5		7817	7845	1.0	-20.7	1	0.006306908	0.588	0.5776811871428571	1.0483074013750002	-5.818213136157129	16	22	7	3UTR		0	0
mmu-miR-361-5p	NM_001081414	Grm5		7721	7749	1.0	-20.7	1	0.006306908	0.588	0.5776811871428571	1.0483074013750002	-5.818213136157129	16	22	7	3UTR		0	0
mmu-miR-532-5p	NM_001143834	Grm5		8061	8086	1.0	-19.2	1	0.007827661	0.662	2.108392916666667	2.779814541375	-6.514540193678739	15	25	12	3UTR		0	0
mmu-miR-532-5p	NM_001081414	Grm5		7965	7990	1.0	-19.2	1	0.007827661	0.662	2.108392916666667	2.779814541375	-6.514540193678739	15	25	12	3UTR		0	0
mmu-miR-15a-5p	NM_001346640	Grm7	glutamate receptor, metabotropic 7	3406	3425	0.923076923077	-19.9	1	4.793761e-05	0.5	2.4632524000000005	1.416617035	-13.442213433559626	15	19	7	3UTR		0	1
mmu-miR-15a-5p	NM_177328	Grm7		3228	3247	0.923076923077	-19.9	1	4.793761e-05	0.5	2.4632524000000005	1.416617035	-13.442213433559626	15	19	7	3UTR		0	1
mmu-let-7b-5p	NM_001346640	Grm7		3604	3626	1.0	-23.1	1	0.008507144	0.559	1.1866334285714284	2.1938988249999998	-10.365422589342023	17	22	7	3UTR		0	0
mmu-let-7b-5p	NM_001346640	Grm7		3335	3361	1.0	-23.3	1	0.02332886	0.574	2.3308280588235295	1.72932171	-5.226705058867908	19	26	9	3UTR		0	0
mmu-let-7b-5p	NM_177328	Grm7		3426	3448	1.0	-23.1	1	0.008507144	0.559	1.1866334285714284	2.1938988249999998	-10.365422589342023	17	22	7	3UTR		0	0
mmu-let-7b-5p	NM_177328	Grm7		3157	3183	1.0	-23.3	1	0.02332886	0.574	2.3308280588235295	1.72932171	-5.226705058867908	19	26	9	3UTR		0	0
mmu-let-7c-5p	NM_001346640	Grm7		3604	3626	1.0	-19.9	1	0.008507144	0.559	1.1866334285714284	2.1938988249999998	-10.365422589342023	16	22	7	3UTR		0	0
mmu-let-7c-5p	NM_177328	Grm7		3426	3448	1.0	-19.9	1	0.008507144	0.559	1.1866334285714284	2.1938988249999998	-10.365422589342023	16	22	7	3UTR		0	0
mmu-miR-24-3p	NM_008174	Grm8	glutamate receptor, metabotropic 8	3559	3604	0.923076923077	-21.5	1	0.02576899	0.559	1.6156361578947367	1.2432113425	-6.09222096393106	19	45	9	3UTR		0	0
mmu-miR-24-3p	NM_001311072	Grm8		3381	3426	0.923076923077	-21.5	1	0.02576899	0.559	1.1836266526315788	1.7998575925000002	-6.09222096393106	19	45	9	3UTR		0	0
mmu-miR-361-5p	XM_006504991	Grm8		3242	3259	0.923076923077	-18.2	0	0.0002789747	0.588	0.0	0.0	-16.714684132881665	15	17	8	3UTR		0	0
mmu-miR-24-3p	XM_006504991	Grm8		3584	3602	1.0	-20.3	1	0.00439534	0.588	0.0	0.0	-3.793324837357118	15	18	9	3UTR		0	0
mmu-miR-24-3p	NM_001311072	Grm8		3440	3458	1.0	-20.3	1	0.00439534	0.588	0.6096699117647059	1.2721883212499998	-3.793324837357118	15	18	9	3UTR		0	0
mmu-let-7b-5p	NM_008308	Htr1a	5-hydroxytryptamine (serotonin) receptor 1A	4273	4295	0.923076923077	-20.3	1	0.01197622	0.618	0.20711010714285716	0.477946637375	-10.371861657730689	16	22	10	3UTR		0	0
mmu-miR-139-5p	NM_008308	Htr1a		2031	2053	0.923076923077	-20.5	1	0.00463314	0.603	-0.03964338571428571	-0.35646293249999994	-10.57236226300773	17	22	11	3UTR		0	0
mmu-miR-214-3p	NM_008308	Htr1a		3574	3606	0.923076923077	-24.4	1	0.0004474705	0.588	-0.05161377499999999	0.07440038500000001	-6.236470572775607	19	32	8	3UTR		0	1
mmu-miR-532-5p	NM_008308	Htr1a		2368	2392	0.923076923077	-24.8	1	0.0003338562	0.5	-0.5030082576470588	-0.27022217775	-7.038800455379432	19	24	8	3UTR		0	0
mmu-let-7b-5p	NM_008308	Htr1a		4417	4441	1.0	-19.9	1	0.3832451	0.667	0.0	0.0	-4.026373917660731	19	24	8	3UTR		0	0
mmu-let-7c-5p	NM_008308	Htr1a		4417	4441	1.0	-19.9	1	0.3832451	0.667	0.0	0.0	-4.026373917660731	19	24	8	3UTR		0	0
mmu-miR-186-5p	NM_008308	Htr1a		2574	2591	1.0	-21.5	0	0.0005124912	0.485	0.14912787	0.3974802432499999	-17.110244939514768	15	17	12	3UTR		0	0
mmu-let-7c-5p	NM_010482	Htr1b	5-hydroxytryptamine (serotonin) receptor 1B	2036	2059	0.923076923077	-18.2	1	0.03557002	0.529	0.46192333571428573	1.11499008875	-7.414885257397467	17	23	10	3UTR		0	0
mmu-miR-186-5p	XM_030244063	Htr1b		2021	2042	0.923076923077	-19.0	1	0.002326555	0.632	0.0	0.0	-7.271849535683045	17	21	8	3UTR		0	0
mmu-miR-214-5p	XM_030244063	Htr1b		2450	2469	0.923076923077	-19.8	1	0.0005451993	0.485	0.0	0.0	-11.440458170995615	16	19	8	3UTR		0	0
mmu-miR-223-3p	XM_030244063	Htr1b		3942	3991	0.923076923077	-21.4	1	0.0116439	0.603	0.0	0.0	-3.793324837357118	17	20	9	3UTR		0	0
mmu-miR-23a-3p	NM_010482	Htr1b		1794	1815	0.923076923077	-18.8	1	0.001311463	0.544	-0.10555451428571429	-0.06822054250000001	-5.082763575906494	17	21	13	3UTR		0	0
mmu-miR-186-5p	NM_010482	Htr1b		2079	2100	1.0	-19.0	1	0.002326555	0.632	0.18658455000000002	0.73278201375	-7.271849535683045	17	21	8	3UTR		0	0
mmu-miR-214-5p	NM_010482	Htr1b		2508	2527	1.0	-19.8	1	0.0005451993	0.485	0.20592124999999997	1.21513084	-11.440458170995615	16	19	8	3UTR		0	0
mmu-miR-223-3p	NM_010482	Htr1b		4000	4049	1.0	-21.4	1	0.0116439	0.603	4.084810555555555	3.4314846047500005	-3.793324837357118	17	20	9	3UTR		0	0
mmu-miR-532-5p	NM_010482	Htr1b		4450	4472	1.0	-23.0	1	0.010937	0.676	0.003074714285714248	0.1285121105	-8.212103189489033	17	22	7	3UTR		0	0
mmu-miR-532-5p	XM_030244063	Htr1b		4392	4414	1.0	-23.0	1	0.010937	0.676	0.0	0.0	-8.212103189489033	17	22	7	3UTR		0	0
mmu-miR-361-5p	NM_001285482	Htr1d	5-hydroxytryptamine (serotonin) receptor 1D	3012	3033	0.923076923077	-18.1	1	0.0003910216	0.603	0.36522938888888884	0.6752027491071427	-5.035831305685297	17	21	13	3UTR		0	0
mmu-miR-361-5p	NM_008309	Htr1d		2854	2875	0.923076923077	-18.1	1	0.0003910216	0.603	0.36522938888888884	0.6752027491071427	-5.035831305685297	17	21	13	3UTR		0	0
mmu-miR-361-5p	NM_001285483	Htr1d		2834	2855	0.923076923077	-18.1	1	0.0003910216	0.603	0.36522938888888884	0.6752027491071427	-5.035831305685297	17	21	13	3UTR		0	0
mmu-miR-532-5p	NM_001285482	Htr1d		2931	2943	0.923076923077	-19.8	1	0.0002993141	0.471	0.08943290909090909	0.19927816249999997	-7.483038834232987	11	12	11	3UTR		0	0
mmu-miR-532-5p	NM_008309	Htr1d		2773	2785	0.923076923077	-19.8	1	0.0002993141	0.471	0.08943290909090909	0.19927816249999997	-7.483038834232987	11	12	11	3UTR		0	0
mmu-miR-532-5p	NM_001285483	Htr1d		2753	2765	0.923076923077	-19.8	1	0.0002993141	0.471	0.08943290909090909	0.19927816249999997	-7.483038834232987	11	12	11	3UTR		0	0
mmu-miR-674-3p	NM_008309	Htr1d		2174	2191	0.923076923077	-16.9	1	0.0003529224	0.618	0.25138242857142856	0.07498459374999998	-10.080671321356581	13	17	7	3UTR		0	0
mmu-miR-214-3p	NM_001285482	Htr1d		2273	2292	1.0	-23.3	1	0.002185807	0.559	0.5254498076923076	0.4580533750000002	-7.570929851924502	17	19	9	3UTR		0	0
mmu-miR-214-3p	NM_008309	Htr1d		2107	2134	1.0	-23.3	1	0.002185807	0.559	0.46275511538461533	0.8339902249999996	-7.570929851924502	17	20	9	3UTR		0	0
mmu-miR-214-3p	NM_001285483	Htr1d		2095	2114	1.0	-23.3	1	0.002185807	0.559	0.5254498076923076	0.4580533750000002	-7.570929851924502	17	19	9	3UTR		0	0
mmu-miR-27b-3p	NM_001285482	Htr1d		2416	2452	1.0	-19.0	1	0.005657001	0.5	0.24206725000000007	-0.021801468749999983	-6.246131332038532	14	17	10	3UTR		0	0
mmu-miR-27b-3p	NM_008309	Htr1d		2258	2294	1.0	-19.0	1	0.005657001	0.5	0.24206725000000007	-0.021801468749999983	-6.246131332038532	14	17	10	3UTR		0	0
mmu-miR-27b-3p	NM_001285483	Htr1d		2238	2274	1.0	-19.0	1	0.005657001	0.5	0.24206725000000007	-0.021801468749999983	-6.246131332038532	14	17	10	3UTR		0	0
mmu-let-7b-5p	NM_008312	Htr2c	5-hydroxytryptamine (serotonin) receptor 2C	3413	3447	0.923076923077	-22.8	1	0.005282386	0.603	1.432468492857143	1.02046945375	-4.761823477911366	19	34	10	3UTR		0	0
mmu-miR-139-5p	NM_008312	Htr2c		4572	4618	0.923076923077	-21.2	1	0.1849099	0.647	1.5196953421052628	1.319991685	-4.95700071937229	16	40	11	3UTR		0	0
mmu-let-7b-5p	NM_008312	Htr2c		3939	3961	1.0	-21.2	1	0.01170566	0.647	0.42688004	1.22879573	-5.838533207394711	19	22	15	3UTR		0	0
mmu-let-7c-5p	NM_008312	Htr2c		4580	4604	1.0	-25.4	1	0.01714903	0.662	1.32749075	1.2585865625	-8.004855389940193	20	24	9	3UTR		0	0
mmu-let-7c-5p	NM_008312	Htr2c		3427	3447	1.0	-21.2	1	0.005282386	0.603	1.432468492857143	1.02046945375	-4.528774397607753	18	20	15	3UTR		0	0
mmu-let-7g-5p	NM_008312	Htr2c		4571	4604	1.0	-18.6	1	0.01714903	0.662	1.2612892222222223	1.1515835425	-11.35165869953655	18	25	9	3UTR		0	0
mmu-miR-214-3p	NM_008312	Htr2c		3889	3909	1.0	-21.8	1	3.5087e-05	0.647	1.7422622444444444	1.3145204575000002	-10.283593376474698	17	20	9	3UTR		0	0
mmu-miR-223-3p	NM_008312	Htr2c		2672	2694	1.0	-19.7	1	0.0004856543	0.603	1.2085255066666667	0.54444364625	-9.352435384560064	18	22	10	3UTR		0	0
mmu-miR-24-2-5p	NM_001099644	Htr3a	5-hydroxytryptamine (serotonin) receptor 3A	1963	2002	0.923076923077	-25.7	1	0.0008227416	0.456	-0.020610935000000018	0.07130998	-3.937574446201665	17	22	9	3UTR		0	0
mmu-miR-24-2-5p	NM_013561	Htr3a		1981	2020	0.923076923077	-25.7	1	0.0008227416	0.456	-0.020610935000000018	0.07130998	-3.937574446201665	17	22	9	3UTR		0	0
mmu-miR-532-5p	NM_001099644	Htr3a		1653	1693	0.923076923077	-18.2	1	0.200079	0.529	2.685153491612904	2.9522956875000004	-6.5006872542436085	17	40	10	3UTR		0	0
mmu-miR-532-5p	NM_013561	Htr3a		1671	1711	0.923076923077	-18.2	1	0.200079	0.529	2.685153491612904	2.9522956875000004	-6.5006872542436085	17	40	10	3UTR		0	0
mmu-miR-532-5p	NM_001099644	Htr3a		1810	1828	1.0	-18.1	1	0.001176528	0.529	0.9454306666666668	0.8428581237500001	-9.964902622363823	14	18	9	3UTR		0	0
mmu-miR-532-5p	NM_013561	Htr3a		1828	1846	1.0	-18.1	1	0.001176528	0.529	0.9454306666666668	0.8428581237500001	-9.964902622363823	14	18	9	3UTR		0	0
mmu-let-7b-5p	NM_020274	Htr3b	5-hydroxytryptamine (serotonin) receptor 3B	1855	1883	0.923076923077	-19.8	1	0.03656939	0.5	3.59502545	2.451611883749999	-4.849714495602881	20	28	13	3UTR		0	0
mmu-miR-24-3p	NM_020274	Htr3b		2186	2221	0.923076923077	-22.9	1	0.0002595048	0.441	0.6626902470588236	0.404543267375	-4.528774397607753	19	27	8	3UTR		0	0
mmu-miR-361-5p	NM_020274	Htr3b		1579	1598	0.923076923077	-18.0	1	0.002481781	0.471	2.929689875	1.8782169974999998	-7.570929851924502	14	19	8	3UTR		0	0
mmu-miR-674-3p	NM_020274	Htr3b		1603	1616	0.923076923077	-17.9	1	0.0001619993	0.5	2.999577	1.7419346499999997	-9.779611548941542	11	13	8	3UTR		0	0
mmu-let-7c-5p	NM_020274	Htr3b		1862	1883	1.0	-19.2	1	0.03656939	0.5	4.661811857142857	2.568239965	-5.082763575906494	17	21	13	3UTR		0	0
mmu-let-7g-5p	NM_008313	Htr4	5 hydroxytryptamine (serotonin) receptor 4	2524	2546	0.923076923077	-19.0	1	0.0008553766	0.485	2.139542272727273	0.59926500625	-9.430348285984671	17	22	11	3UTR		0	1
mmu-let-7g-5p	NM_001364956	Htr4		2417	2439	0.923076923077	-19.0	1	0.0008553766	0.485	2.139542272727273	0.59926500625	-9.430348285984671	17	22	11	3UTR		0	1
mmu-miR-23a-3p	NM_008313	Htr4		1461	1470	0.923076923077	-16.8	0	2.434037e-05	0.471	0.18089032500000002	0.05581608149999995	-17.34329401981838	8	9	8	3UTR		0	0
mmu-miR-23a-3p	NM_001364956	Htr4		1354	1363	0.923076923077	-16.8	0	2.434037e-05	0.471	0.18089032500000002	0.05581608149999995	-17.34329401981838	8	9	8	3UTR		0	0
mmu-miR-24-2-5p	NM_008313	Htr4		2086	2139	0.923076923077	-21.0	1	4.145536e-05	0.559	-0.2724635393939394	-0.06269396750000003	-3.793324837357118	17	35	11	3UTR		0	0
mmu-miR-24-2-5p	NM_001364956	Htr4		1979	2032	0.923076923077	-21.0	1	4.145536e-05	0.559	-0.2724635393939394	-0.06269396750000003	-3.793324837357118	17	35	11	3UTR		0	0
mmu-let-7b-5p	NM_008313	Htr4		2516	2546	1.0	-25.6	1	0.0008553766	0.485	0.6556073076923077	0.5878520099999999	-4.794414363722071	20	23	13	3UTR		0	1
mmu-let-7b-5p	NM_001364956	Htr4		2388	2439	1.0	-25.6	1	0.0008553766	0.485	0.8456532307692307	0.573081935	-4.794414363722071	20	23	13	3UTR		0	1
mmu-let-7c-5p	NM_008313	Htr4		2495	2546	1.0	-26.9	1	0.0008553766	0.485	0.8456532307692307	0.573081935	-4.794414363722071	20	23	13	3UTR		0	1
mmu-let-7c-5p	NM_008313	Htr4		3306	3326	1.0	-21.5	1	0.0244533	0.529	0.013092964000000007	-0.17077398800000002	-5.180080914529843	17	20	8	3UTR		0	1
mmu-let-7c-5p	NM_001364956	Htr4		2388	2439	1.0	-26.9	1	0.0008553766	0.485	0.8456532307692307	0.573081935	-4.794414363722071	20	23	13	3UTR		0	1
mmu-let-7c-5p	NM_001364956	Htr4		3199	3219	1.0	-21.5	1	0.0244533	0.529	0.013092964000000007	-0.17077398800000002	-5.180080914529843	17	20	8	3UTR		0	1
mmu-miR-139-5p	NM_008313	Htr4		3782	3796	1.0	-21.6	0	0.0007062459	0.588	0.029024239999999996	0.10734972224999997	-17.47978798040962	12	14	10	3UTR		0	0
mmu-miR-139-5p	NM_001364956	Htr4		3675	3689	1.0	-21.6	0	0.0007062459	0.588	0.029024239999999996	0.10734972224999997	-17.47978798040962	12	14	10	3UTR		0	0
mmu-miR-193b-3p	NM_001364956	Htr4		1187	1208	1.0	-21.5	1	0.0006904323	0.471	2.45912	0.8137152937499996	-10.829785212011442	16	21	9	3UTR		0	0
mmu-miR-214-3p	NM_008313	Htr4		4257	4272	1.0	-23.3	1	2.653249e-05	0.632	-0.12032733000000011	0.25334921525	-6.195203699422156	13	15	12	3UTR		0	0
mmu-miR-214-3p	NM_001364959	Htr4		1273	1302	1.0	-22.2	1	0.04023994	0.531	0.816168	1.0533753884090906	-4.761823477911366	15	20	11	3UTR		0	0
mmu-miR-214-3p	NM_001364957	Htr4		1234	1263	1.0	-22.2	1	0.04023994	0.531	0.816168	1.0533753884090906	-4.761823477911366	15	20	11	3UTR		0	0
mmu-miR-214-3p	NM_001364956	Htr4		4150	4165	1.0	-23.3	1	2.653249e-05	0.632	-0.12032733000000011	0.25334921525	-6.195203699422156	13	15	12	3UTR		0	0
mmu-miR-26a-5p	NM_008313	Htr4		1678	1702	1.0	-18.2	1	0.02232166	0.603	-0.04774054117647059	0.389346613	-10.789068936966107	17	24	11	3UTR		0	0
mmu-miR-26a-5p	NM_001364956	Htr4		1571	1595	1.0	-18.2	1	0.02232166	0.603	-0.04774054117647059	0.389346613	-10.789068936966107	17	24	11	3UTR		0	0
mmu-miR-375-3p	NM_008313	Htr4		3430	3448	1.0	-19.6	1	4.85688e-05	0.544	-0.09045668999999998	0.07615200650000001	-11.33791659229145	14	18	8	3UTR		0	0
mmu-miR-375-3p	NM_001364956	Htr4		3323	3341	1.0	-19.6	1	4.85688e-05	0.544	-0.09045668999999998	0.07615200650000001	-11.33791659229145	14	18	8	3UTR		0	0
mmu-miR-532-5p	NM_008313	Htr4		3116	3135	1.0	-21.1	1	0.0001135604	0.529	0.15115916000000001	0.0628761615	-8.427769769444907	16	19	9	3UTR		0	0
mmu-miR-532-5p	NM_001364956	Htr4		3009	3028	1.0	-21.1	1	0.0001135604	0.529	0.15115916000000001	0.0628761615	-8.427769769444907	16	19	9	3UTR		0	0
mmu-let-7b-5p	NM_008314	Htr5a	5-hydroxytryptamine (serotonin) receptor 5A	3350	3391	0.923076923077	-23.4	1	0.01190577	0.471	0.22317129000000002	-0.01448173549999999	-5.585164055853516	19	26	7	3UTR		0	0
mmu-miR-23a-3p	NM_008314	Htr5a		2807	2826	0.923076923077	-18.6	1	0.0009307108	0.485	-0.04394299999999999	-0.1667128525	-5.618663395431772	12	14	12	3UTR		0	0
mmu-miR-24-2-5p	NM_008314	Htr5a		4662	4703	0.923076923077	-23.6	1	9.460217e-05	0.529	-0.01078947619047618	0.05276781250000006	-4.1706235265052785	15	23	11	3UTR		0	0
mmu-miR-30c-5p	NM_008314	Htr5a		3233	3254	0.923076923077	-18.2	1	0.003604631	0.544	-0.06751120000000002	0.007123087500000014	-17.26021168098003	18	21	10	3UTR		0	0
mmu-let-7c-5p	NM_008314	Htr5a		3376	3397	1.0	-21.3	1	0.2492706	0.529	0.03125316571428575	0.13478799874999997	-6.675053053677535	15	21	11	3UTR		0	0
mmu-miR-140-3p	NM_008314	Htr5a		2135	2173	1.0	-25.6	1	0.00116778	0.485	-0.4016603733333333	-0.07718085624999999	-3.793324837357118	15	17	15	3UTR		0	0
mmu-miR-214-5p	NM_008314	Htr5a		2816	2845	1.0	-22.1	1	0.0002342262	0.515	-0.0753676	-0.22263966750000003	-7.8606057810956464	15	19	8	3UTR		0	0
mmu-miR-26a-5p	NM_008314	Htr5a		3320	3346	1.0	-19.8	1	0.002211172	0.485	-0.032944100000000004	0.09472075600000002	-12.916587056064323	14	21	10	3UTR		0	0
mmu-miR-27a-3p	NM_008314	Htr5a		3535	3561	1.0	-18.6	1	0.0003843815	0.412	0.08568600000000001	-0.03844343749999999	-8.258727333827098	17	26	10	3UTR		0	0
mmu-miR-361-5p	NM_008314	Htr5a		5179	5198	1.0	-22.8	1	0.008753737	0.588	-0.04618939999999997	0.02473732112499998	-11.18522411940593	16	19	9	3UTR		0	0
mmu-miR-361-5p	NM_008314	Htr5a		4780	4799	1.0	-19.8	1	0.001431834	0.485	0.14297125000000002	0.06882096250000003	-6.106959766537749	17	19	12	3UTR		0	0
mmu-miR-24-2-5p	NM_010483	Htr5b	5-hydroxytryptamine (serotonin) receptor 5B	1925	1938	1.0	-22.0	1	0.004797181	0.397	0.2127681333333333	-0.19793338125	-5.925499359926538	12	13	12	3UTR		0	0
mmu-miR-214-5p	XM_011250196	Htr6	5-hydroxytryptamine (serotonin) receptor 6	2658	2683	0.923076923077	-22.1	1	0.01380178	0.529	0.0	0.0	-8.303804028968646	19	25	9	3UTR		0	0
mmu-miR-24-2-5p	XM_011250196	Htr6		2725	2745	0.923076923077	-21.4	1	8.827347e-07	0.515	0.0	0.0	-8.750273835336888	15	20	11	3UTR		0	0
mmu-miR-24-3p	XM_011250196	Htr6		3655	3677	0.923076923077	-24.4	1	0.0001321563	0.368	0.0	0.0	-6.851148393071081	17	22	9	3UTR		0	0
mmu-miR-27a-3p	XM_011250196	Htr6		2286	2305	0.923076923077	-21.1	1	2.099362e-06	0.412	0.0	0.0	-12.548295934432188	16	19	9	3UTR		0	0
mmu-miR-532-5p	XM_011250196	Htr6		3008	3035	0.923076923077	-21.0	1	0.0004395248	0.5	0.0	0.0	-7.803670806344982	17	27	8	3UTR		0	0
mmu-miR-26a-5p	XM_011250196	Htr6		2413	2434	1.0	-20.3	1	0.0003143918	0.515	0.0	0.0	-5.838533207394711	19	21	13	3UTR		0	0
mmu-miR-186-5p	NM_008315	Htr7	5-hydroxytryptamine (serotonin) receptor 7	2687	2701	0.923076923077	-17.5	0	0.0003102957	0.603	2.8002480000000003	3.75644514125	-19.65692894899901	12	14	7	3UTR		0	0
mmu-miR-186-5p	NM_001347442	Htr7		2784	2798	0.923076923077	-17.5	0	0.0003102957	0.603	2.8002480000000003	3.75644514125	-19.65692894899901	12	14	7	3UTR		0	0
mmu-miR-186-5p	NM_001360318	Htr7		2692	2706	0.923076923077	-17.5	0	0.0003102957	0.603	2.8002480000000003	3.75644514125	-19.65692894899901	12	14	7	3UTR		0	0
mmu-miR-27a-3p	NM_001360318	Htr7		1420	1439	0.923076923077	-18.6	1	0.00448861	0.559	1.324	2403-01-01	-8.573508368464264	15	19	10	3UTR		0	0
mmu-miR-30c-5p	NM_008315	Htr7		3118	3139	0.923076923077	-19.2	1	6.957077e-05	0.5	0.611803345	0.6367274235000001	-14.449254695625234	17	21	13	3UTR		0	0
mmu-miR-30c-5p	NM_008315	Htr7		2321	2335	0.923076923077	-16.8	0	0.002186324	0.544	4.302417	3.1406748249999996	-21.72277599526934	12	14	10	3UTR		0	0
mmu-miR-30c-5p	NM_001347442	Htr7		3215	3236	0.923076923077	-19.2	1	6.957077e-05	0.5	0.611803345	0.6367274235000001	-14.449254695625234	17	21	13	3UTR		0	0
mmu-miR-30c-5p	NM_001347442	Htr7		2418	2432	0.923076923077	-16.8	0	0.002186324	0.544	4.302417	3.1406748249999996	-21.72277599526934	12	14	10	3UTR		0	0
mmu-miR-30c-5p	NM_001360318	Htr7		3123	3144	0.923076923077	-19.2	1	6.957077e-05	0.5	0.611803345	0.6367274235000001	-14.449254695625234	17	21	13	3UTR		0	0
mmu-miR-30c-5p	NM_001360318	Htr7		2326	2340	0.923076923077	-16.8	0	0.002186324	0.544	4.302417	3.1406748249999996	-21.72277599526934	12	14	10	3UTR		0	0
mmu-miR-361-5p	NM_008315	Htr7		3156	3193	0.923076923077	-20.5	1	0.0002573826	0.515	0.30649316521739123	0.40048923449999996	-7.650646301409068	17	32	9	3UTR		0	0
mmu-miR-361-5p	NM_001347442	Htr7		3253	3290	0.923076923077	-20.5	1	0.0002573826	0.515	0.30649316521739123	0.40048923449999996	-7.650646301409068	17	32	9	3UTR		0	0
mmu-miR-361-5p	NM_001360318	Htr7		3161	3198	0.923076923077	-20.5	1	0.0002573826	0.515	0.30649316521739123	0.40048923449999996	-7.650646301409068	17	32	9	3UTR		0	0
mmu-miR-674-3p	NM_008315	Htr7		1723	1739	0.923076923077	-24.6	1	0.001169998	0.441	0.703	0.9028	-16.49037411886075	14	16	9	3UTR		0	0
mmu-miR-674-3p	NM_008315	Htr7		2313	2334	0.923076923077	-22.2	1	5.761667e-05	0.544	4.799198	3.1212691999999995	-14.228189406020842	17	21	9	3UTR		0	0
mmu-miR-674-3p	NM_001347442	Htr7		2410	2431	0.923076923077	-22.2	1	5.761667e-05	0.544	4.799198	3.1212691999999995	-14.228189406020842	17	21	9	3UTR		0	0
mmu-miR-674-3p	NM_001360318	Htr7		2318	2339	0.923076923077	-22.2	1	5.761667e-05	0.544	4.799198	3.1212691999999995	-14.228189406020842	17	21	9	3UTR		0	0
mmu-miR-140-3p	NM_008315	Htr7		1817	1837	1.0	-18.7	1	0.001253645	0.515	0.41336363636363643	0.641575	-10.39884692653892	15	20	11	3UTR		0	0
mmu-miR-140-3p	NM_001347442	Htr7		1914	1934	1.0	-18.7	1	0.001253645	0.515	0.8791356363636367	1.4150735775000003	-10.39884692653892	15	20	11	3UTR		0	0
mmu-miR-140-3p	NM_001360318	Htr7		1822	1842	1.0	-18.7	1	0.001253645	0.515	0.6293636363636363	0.5895999999999999	-10.39884692653892	15	20	11	3UTR		0	0
mmu-miR-15a-5p	NM_008315	Htr7		2346	2367	1.0	-17.7	1	0.00568792	0.603	2.2975512857142855	3.13549971875	-6.842409326788384	19	21	12	3UTR		0	0
mmu-miR-15a-5p	NM_001347442	Htr7		2443	2464	1.0	-17.7	1	0.00568792	0.603	2.2975512857142855	3.13549971875	-6.842409326788384	19	21	12	3UTR		0	0
mmu-miR-15a-5p	NM_001360318	Htr7		2351	2372	1.0	-17.7	1	0.00568792	0.603	2.2975512857142855	3.13549971875	-6.842409326788384	19	21	12	3UTR		0	0
mmu-miR-214-5p	NM_008315	Htr7		2321	2343	1.0	-21.5	1	0.001654448	0.588	4.21962	3.0979826249999998	-8.746332336335787	17	22	10	3UTR		0	0
mmu-miR-214-5p	NM_001347442	Htr7		2418	2440	1.0	-21.5	1	0.001654448	0.588	4.21962	3.0979826249999998	-8.746332336335787	17	22	10	3UTR		0	0
mmu-miR-214-5p	NM_001360318	Htr7		2326	2348	1.0	-21.5	1	0.001654448	0.588	4.21962	3.0979826249999998	-8.746332336335787	17	22	10	3UTR		0	0
mmu-miR-27b-3p	NM_008315	Htr7		1523	1547	1.0	-24.1	1	2.355673e-05	0.5	0.6759999999999998	0.9176500000000001	-8.82817512285937	16	19	12	3UTR		0	0
mmu-miR-27b-3p	NM_001347442	Htr7		1620	1644	1.0	-24.1	1	2.355673e-05	0.5	0.7164999999999999	0.88255	-8.82817512285937	16	19	12	3UTR		0	0
mmu-miR-27b-3p	NM_001360318	Htr7		1528	1552	1.0	-24.1	1	2.355673e-05	0.5	0.6985	0.9594999999999998	-8.82817512285937	16	19	12	3UTR		0	0
mmu-miR-140-3p	NM_172399	Ndnf	neuron-derived neurotrophic factor	2360	2373	0.923076923077	-16.4	1	7.85553e-05	0.529	0.3166666666666667	0.8199625000000001	-10.39884692653892	11	13	9	3UTR		0	1
mmu-miR-214-5p	NM_172399	Ndnf		3578	3601	0.923076923077	-21.8	1	7.224568e-06	0.544	0.07792894615384616	-0.10845200749999992	-5.035831305685297	19	23	8	3UTR		0	0
mmu-miR-23a-3p	NM_172399	Ndnf		3354	3376	0.923076923077	-20.5	1	0.04260689	0.647	-0.2804392	0.01381913500000001	-13.16012408295899	17	22	9	3UTR		0	0
mmu-miR-223-3p	NM_172399	Ndnf		3912	3926	0.961538461538	-17.6	1	0.03910728	0.662	0.4439804692307693	-0.08531969374999997	-5.762913004276319	13	14	13	3UTR	MIRT009794	0	1
mmu-let-7b-5p	NM_013609	Ngf	nerve growth factor	1064	1095	1.0	-23.3	1	0.0376528	0.515	3.1175104952380956	2.5249080637499994	-6.083544976388314	18	31	8	3UTR		0	1
mmu-let-7b-5p	NM_001112698	Ngf		937	968	1.0	-23.3	1	0.0376528	0.515	3.1175104952380956	2.5249080637499994	-6.083544976388314	18	31	8	3UTR		0	1
mmu-miR-139-5p	NM_033217	Ngfr	nerve growth factor receptor (TNFR superfamily, member 16)	1804	1830	0.923076923077	-24.0	1	8.342536e-06	0.412	0.73608063	0.10498141375000009	-7.907229925433711	19	26	9	3UTR		0	0
mmu-miR-193b-3p	NM_033217	Ngfr		3163	3185	0.923076923077	-26.1	1	0.007588371	0.397	1.9746027500000003	1.9079797114999997	-14.447421376697994	16	22	6	3UTR		0	0
mmu-miR-223-3p	NM_033217	Ngfr		2960	2989	0.923076923077	-23.6	1	0.002931427	0.353	2.6899697	2.9011520587500006	-9.286098677140124	16	20	10	3UTR		0	0
mmu-miR-27b-3p	NM_033217	Ngfr		2242	2270	0.923076923077	-22.4	1	1.654506e-05	0.471	1.5137751308695655	1.9520077379999998	-4.1706235265052785	19	28	13	3UTR		0	1
mmu-miR-674-3p	NM_033217	Ngfr		2542	2565	0.923076923077	-19.8	1	3.792483e-06	0.382	2.196511463636364	1.8810719362500006	-4.026373917660731	14	23	8	3UTR		0	0
mmu-miR-214-3p	NM_033217	Ngfr		2880	2923	1.0	-29.3	1	0.01825156	0.471	1.5368122608695653	2.2796026425	-3.937574446201665	19	25	9	3UTR		0	0
mmu-miR-30c-5p	NM_033217	Ngfr		3164	3183	1.0	-23.8	0	0.002978486	0.412	1.3466004999999999	1.9278075989999996	-20.20249232690605	15	19	10	3UTR		0	0
mmu-miR-214-3p	NM_023456	Npy	neuropeptide Y	458	495	0.923076923077	-22.5	1	3.50626e-05	0.426	1.1613920999999998	0.8163665787499998	-5.694283598550164	19	37	9	3UTR		0	0
mmu-miR-214-3p	NM_010934	Npy1r	neuropeptide Y receptor Y1	1739	1765	0.923076923077	-34.2	1	0.1030308	0.588	0.27324446799999996	0.2965548325000001	-3.937574446201665	22	26	13	3UTR		0	0
mmu-miR-27a-3p	NM_010934	Npy1r		1486	1507	0.923076923077	-18.9	1	0.003355621	0.441	-0.10207289999999997	0.37686839250000004	-10.202582151200787	17	21	8	3UTR		0	0
mmu-miR-375-3p	XM_006509595	Npy1r		2177	2200	0.923076923077	-23.8	1	1.599017e-05	0.412	0.0	0.0	-7.816489235973525	18	23	6	3UTR		0	0
mmu-let-7b-5p	XM_006509595	Npy1r		3094	3114	1.0	-21.3	1	0.007222534	0.559	0.0	0.0	-8.550105501956237	17	20	10	3UTR		0	0
mmu-let-7b-5p	NM_010934	Npy1r		2598	2618	1.0	-21.3	1	0.007222534	0.559	0.38921567200000007	0.5421486147500001	-8.550105501956237	17	20	10	3UTR		0	0
mmu-miR-214-3p	XM_006509595	Npy1r		2235	2261	1.0	-34.2	1	0.1030308	0.588	0.0	0.0	-3.937574446201665	22	26	13	3UTR		0	0
mmu-miR-24-2-5p	NM_010934	Npy1r		2195	2213	1.0	-18.7	1	7.945812e-05	0.426	0.2230976	0.2671088025	-9.631806323359312	16	18	9	3UTR		0	0
mmu-let-7c-5p	NM_001205099	Npy2r	neuropeptide Y receptor Y2	1572	1587	0.923076923077	-18.0	1	3.432458e-05	0.574	-0.3584497142857143	-0.09713010625	-4.95700071937229	14	15	14	3UTR		0	0
mmu-miR-15a-5p	NM_001205099	Npy2r		2974	2994	0.923076923077	-17.7	1	0.0003018051	0.716	-0.50808115	0.004010071022727241	-6.207704229183972	16	20	10	3UTR		0	0
mmu-miR-15a-5p	NM_008731	Npy2r		3313	3333	0.923076923077	-17.7	1	0.0003018051	0.716	-0.50808115	0.004010071022727241	-6.207704229183972	16	20	10	3UTR		0	0
mmu-miR-15a-5p	XM_006501115	Npy2r		4236	4256	0.923076923077	-17.7	1	0.0001866727	0.737	0.0	0.0	-6.207704229183972	16	20	10	3UTR		0	0
mmu-miR-15a-5p	XM_006501116	Npy2r		4221	4241	0.923076923077	-17.7	1	0.0001866727	0.737	0.0	0.0	-6.207704229183972	16	20	10	3UTR		0	0
mmu-miR-214-5p	NM_001205099	Npy2r		1398	1442	0.923076923077	-25.5	1	1.458968e-05	0.5	0.291932441860465	0.12334796000000002	-3.793324837357118	21	44	10	3UTR		0	0
mmu-miR-214-5p	NM_008731	Npy2r		1737	1781	0.923076923077	-25.5	1	1.458968e-05	0.5	-0.3278623720930234	0.19361036125000003	-3.793324837357118	21	44	10	3UTR		0	0
mmu-miR-24-2-5p	NM_001205099	Npy2r		2417	2440	0.923076923077	-21.7	1	5.550566e-05	0.603	3.204613764285714	2.6500047062500007	-9.06124504818596	19	23	16	3UTR		0	1
mmu-miR-532-5p	NM_008731	Npy2r		1911	1935	0.923076923077	-19.5	1	0.0001028784	0.588	0.09427390000000008	0.8114330987500001	-5.180080914529843	20	24	9	3UTR		0	0
mmu-let-7b-5p	NM_001205099	Npy2r		1891	1913	0.948717948718	-23.5	1	0.01835827	0.588	0.25604525384615384	0.36926552375000005	-7.570929851924502	18	22	13	3UTR		0	0
mmu-let-7b-5p	XM_006501115	Npy2r		3153	3175	0.948717948718	-23.5	1	0.01835827	0.588	0.0	0.0	-7.570929851924502	18	22	13	3UTR		0	0
mmu-let-7b-5p	XM_006501116	Npy2r		3138	3160	0.948717948718	-23.5	1	0.01835827	0.588	0.0	0.0	-7.570929851924502	18	22	13	3UTR		0	0
mmu-miR-24-3p	NM_001205099	Npy2r		1860	1886	0.961538461538	-22.8	1	0.02341739	0.603	-0.060787608333333305	0.112445415	-6.618099312767468	20	26	11	3UTR		0	0
mmu-miR-24-3p	XM_006501115	Npy2r		3122	3148	0.961538461538	-22.8	1	0.02341739	0.603	0.0	0.0	-6.618099312767468	20	26	11	3UTR		0	0
mmu-miR-24-3p	XM_006501116	Npy2r		3107	3133	0.961538461538	-22.8	1	0.02341739	0.603	0.0	0.0	-6.618099312767468	20	26	11	3UTR		0	0
mmu-let-7b-5p	NM_001205099	Npy2r		1544	1587	1.0	-22.7	1	3.432458e-05	0.574	0.054297062499999965	-0.08016998000000002	-4.95700071937229	16	18	16	3UTR		0	0
mmu-let-7b-5p	NM_008731	Npy2r		2230	2252	1.0	-23.5	1	0.01835827	0.588	4.102761430769231	3.1918681212499993	-7.570929851924502	18	22	13	3UTR		0	0
mmu-let-7b-5p	NM_008731	Npy2r		1883	1926	1.0	-22.7	1	3.432458e-05	0.574	0.2662956250000001	0.29658047750000005	-4.95700071937229	16	18	16	3UTR		0	0
mmu-let-7b-5p	XM_006501115	Npy2r		2806	2849	1.0	-22.7	1	3.432458e-05	0.574	0.0	0.0	-4.95700071937229	16	18	16	3UTR		0	0
mmu-let-7b-5p	XM_006501116	Npy2r		2791	2834	1.0	-22.7	1	3.432458e-05	0.574	0.0	0.0	-4.95700071937229	16	18	16	3UTR		0	0
mmu-miR-214-3p	NM_001205099	Npy2r		2858	2896	1.0	-26.3	1	0.0002041612	0.588	0.172517905	-0.342097255	-5.838533207394711	20	28	8	3UTR		0	0
mmu-miR-214-3p	NM_008731	Npy2r		3208	3235	1.0	-25.9	1	0.0002041612	0.588	-0.027494550000000013	-0.3254296425	-5.838533207394711	20	27	8	3UTR		0	0
mmu-miR-24-3p	NM_001205099	Npy2r		2715	2757	1.0	-23.3	1	0.0007143025	0.632	0.9308299846153847	0.8781649112499996	-9.957570382207184	17	22	13	3UTR		0	0
mmu-miR-24-3p	NM_008731	Npy2r		3054	3096	1.0	-23.3	1	0.0007143025	0.632	0.9308299846153847	0.8781649112499996	-9.957570382207184	17	22	13	3UTR		0	0
mmu-miR-24-3p	NM_008731	Npy2r		2199	2225	1.0	-22.8	1	0.02341739	0.603	3.56538825	3.7539660199999987	-6.618099312767468	20	26	11	3UTR		0	0
mmu-miR-24-3p	XM_006501115	Npy2r		3998	4019	1.0	-23.1	1	0.0007143025	0.632	0.0	0.0	-9.957570382207184	17	21	13	3UTR		0	0
mmu-miR-24-3p	XM_006501116	Npy2r		3983	4004	1.0	-23.1	1	0.0007143025	0.632	0.0	0.0	-9.957570382207184	17	21	13	3UTR		0	0
mmu-miR-27a-3p	NM_001205099	Npy2r		1418	1432	1.0	-16.7	1	6.773664e-05	0.485	0.5616944846153846	0.22874131625000005	-7.052043616942562	12	14	9	3UTR		0	0
mmu-miR-674-3p	NM_001205099	Npy2r		1642	1663	1.0	-20.8	1	0.001301027	0.662	0.02158888000000005	0.022800415000000046	-13.6655996434504	16	21	8	3UTR		0	0
mmu-miR-674-3p	XM_006501115	Npy2r		2904	2925	1.0	-20.8	1	0.001301027	0.662	0.0	0.0	-13.6655996434504	16	21	8	3UTR		0	0
mmu-miR-674-3p	XM_006501116	Npy2r		2889	2910	1.0	-20.8	1	0.001301027	0.662	0.0	0.0	-13.6655996434504	16	21	8	3UTR		0	0
mmu-miR-24-2-5p	NM_008919	Npy4r	neuropeptide Y receptor Y4	1687	1737	0.923076923077	-22.0	1	0.0005151695	0.471	0.31584490909090907	-0.014499702499999934	-5.180080914529843	20	26	9	3UTR		0	0
mmu-miR-24-3p	NM_008919	Npy4r		1870	1886	0.923076923077	-23.6	1	9.010418e-08	0.429	0.11255555555555555	0.05572916666666666	-5.337011372228436	14	16	9	3UTR		0	0
mmu-miR-30c-5p	NM_008919	Npy4r		1750	1771	0.923076923077	-23.0	1	0.001463599	0.5	-0.16744444444444448	0.07276770874999997	-11.082836858870628	19	21	16	3UTR		0	0
mmu-miR-361-5p	NM_008919	Npy4r		1505	1526	1.0	-21.6	1	2.157341e-05	0.529	2.9115514600000005	2.0329383275000006	-6.514540193678739	18	21	8	3UTR		0	0
mmu-miR-674-3p	NM_008919	Npy4r		1748	1770	1.0	-23.1	1	0.001178163	0.5	-0.2374444444444444	-0.07567372875	-4.95700071937229	17	22	6	3UTR		0	0
mmu-let-7b-5p	NM_010935	Npy6r	neuropeptide Y receptor Y6	2469	2486	1.0	-19.0	1	0.3379609	0.603	0.2749020125	0.2770764575	-10.917733161520857	15	17	8	3UTR		0	0
mmu-let-7g-5p	NM_001361210	Nr3c1	nuclear receptor subfamily 3, group C, member 1; GR	2487	2504	0.923076923077	-17.7	1	0.03604536	0.706	1.8548642500000003	2.5540018250000003	-9.884564781105134	16	17	16	3UTR		0	0
mmu-let-7g-5p	NM_001361209	Nr3c1		2545	2562	0.923076923077	-17.7	1	0.03604536	0.706	1.8688741666666664	2.0616290262500003	-9.884564781105134	16	17	16	3UTR		0	0
mmu-miR-140-3p	NM_001361210	Nr3c1		4207	4224	0.923076923077	-19.7	1	0.0002208899	0.382	3.458790545454545	4.101596032499999	-8.10682967144978	13	17	7	3UTR		0	0
mmu-miR-140-3p	XM_030250338	Nr3c1		3747	3784	0.923076923077	-21.0	1	1.412866e-05	0.5	0.0	0.0	-6.782339277446944	15	22	8	3UTR		0	0
mmu-miR-140-3p	XM_030250338	Nr3c1		4892	4909	0.923076923077	-19.7	1	0.0002208899	0.382	0.0	0.0	-8.10682967144978	13	17	7	3UTR		0	0
mmu-miR-140-3p	XM_006525660	Nr3c1		3350	3387	0.923076923077	-21.0	1	1.412866e-05	0.5	0.0	0.0	-6.782339277446944	15	22	8	3UTR		0	0
mmu-miR-140-3p	XM_006525660	Nr3c1		4495	4512	0.923076923077	-19.7	1	0.0002208899	0.382	0.0	0.0	-8.10682967144978	13	17	7	3UTR		0	0
mmu-miR-186-5p	NM_001361210	Nr3c1		5869	5893	0.923076923077	-17.7	1	0.01156641	0.662	1.643245	1.76609378375	-7.794010047082055	18	24	11	3UTR		0	0
mmu-miR-186-5p	NM_001361209	Nr3c1		5927	5951	0.923076923077	-17.7	1	0.01156641	0.662	1.5701721818181817	2.1725730162500003	-7.794010047082055	18	24	11	3UTR		0	0
mmu-miR-214-3p	NM_001361210	Nr3c1		3232	3256	0.923076923077	-22.2	1	3.027664e-06	0.529	2.132842363636364	2.12799401375	-7.140128146953473	18	24	7	3UTR		0	0
mmu-miR-24-2-5p	NM_001361209	Nr3c1		5530	5553	0.923076923077	-20.3	1	0.00135716	0.368	-0.14817316666666666	2.1868536049999996	-9.781591005115127	12	17	6	3UTR		0	0
mmu-miR-26a-5p	NM_001361209	Nr3c1		6301	6317	0.923076923077	-17.1	1	0.002787227	0.691	2.643137733333334	0.68663594125	-13.6655996434504	14	16	9	3UTR		0	0
mmu-miR-27b-3p	NM_001361209	Nr3c1		4249	4282	0.923076923077	-21.0	1	0.0002208899	0.382	4.076905555555556	4.12895948375	-8.559766261219163	17	20	15	3UTR		0	0
mmu-miR-674-3p	NM_001361210	Nr3c1		4182	4210	0.923076923077	-22.8	1	0.0001303929	0.441	4.73347375	4.0309032262499995	-8.014824275086253	12	14	12	3UTR		0	0
mmu-miR-674-3p	NM_001361209	Nr3c1		4240	4268	0.923076923077	-22.8	1	0.0001303929	0.441	5.12256875	4.059750520000001	-8.014824275086253	12	14	12	3UTR		0	0
mmu-miR-674-3p	XM_030250338	Nr3c1		4867	4895	0.923076923077	-22.8	1	0.0001303929	0.441	0.0	0.0	-8.014824275086253	12	14	12	3UTR		0	0
mmu-miR-674-3p	XM_006525660	Nr3c1		4470	4498	0.923076923077	-22.8	1	0.0001303929	0.441	0.0	0.0	-8.014824275086253	12	14	12	3UTR		0	0
mmu-miR-139-5p	NM_001361210	Nr3c1		2687	2710	1.0	-23.8	1	0.01801083	0.5	1.2865722727272726	1.4354772083250005	-12.331140364301508	18	23	11	3UTR		0	0
mmu-miR-139-5p	NM_001361210	Nr3c1		5078	5120	1.0	-23.0	1	0.004299117	0.559	2.6834135384615387	2.0711833527500003	-6.7623489216120145	18	23	15	3UTR		0	0
mmu-miR-139-5p	NM_001361209	Nr3c1		2745	2768	1.0	-23.8	1	0.01801083	0.5	1.0808807666363638	1.4176995299874997	-12.331140364301508	18	23	11	3UTR		0	0
mmu-miR-139-5p	NM_001361209	Nr3c1		5136	5178	1.0	-23.0	1	0.004299117	0.559	2.4054901230769232	2.4931718199999997	-6.7623489216120145	18	23	15	3UTR		0	0
mmu-miR-139-5p	XM_030250338	Nr3c1		3372	3395	1.0	-23.8	1	0.01801083	0.5	0.0	0.0	-12.331140364301508	18	23	11	3UTR		0	0
mmu-miR-139-5p	XM_030250338	Nr3c1		5783	5805	1.0	-22.8	1	0.004299117	0.559	0.0	0.0	-6.7623489216120145	18	22	15	3UTR		0	0
mmu-miR-139-5p	XM_006525660	Nr3c1		2975	2998	1.0	-23.8	1	0.01801083	0.5	0.0	0.0	-12.331140364301508	18	23	11	3UTR		0	0
mmu-miR-203-3p	XM_030250338	Nr3c1		4891	4935	1.0	-21.2	1	3.940354e-06	0.441	0.0	0.0	-7.808748849688744	15	19	9	3UTR		0	0
mmu-miR-203-3p	XM_006525660	Nr3c1		4494	4538	1.0	-21.2	1	3.940354e-06	0.441	0.0	0.0	-7.808748849688744	15	19	9	3UTR		0	0
mmu-miR-24-2-5p	XM_030250338	Nr3c1		6164	6180	1.0	-19.9	1	0.00135716	0.368	0.0	0.0	-9.781591005115127	12	16	6	3UTR		0	0
mmu-miR-532-5p	NM_001361210	Nr3c1		5597	5638	1.0	-22.9	1	0.0005416804	0.515	2.8151998750000002	1.9895137799999993	-4.906073086755913	17	22	10	3UTR		0	0
mmu-miR-532-5p	NM_001361209	Nr3c1		5663	5696	1.0	-22.9	1	0.0005416804	0.515	2.8691984999999995	2.1731087725	-4.906073086755913	17	22	10	3UTR		0	0
mmu-miR-532-5p	XM_030250338	Nr3c1		6290	6323	1.0	-22.9	1	0.0005416804	0.515	0.0	0.0	-4.906073086755913	17	22	10	3UTR		0	0
mmu-miR-674-3p	NM_001361210	Nr3c1		3010	3030	1.0	-22.7	1	9.989768e-06	0.588	0.9443566409999999	0.5167006654125	-5.925499359926538	17	20	7	3UTR		0	0
mmu-miR-674-3p	NM_001361209	Nr3c1		3068	3088	1.0	-22.7	1	9.989768e-06	0.588	-0.21926516415384617	0.8019495737375	-5.925499359926538	17	20	7	3UTR		0	0
mmu-miR-674-3p	XM_030250338	Nr3c1		3695	3715	1.0	-22.7	1	9.989768e-06	0.588	0.0	0.0	-5.925499359926538	17	20	7	3UTR		0	0
mmu-miR-674-3p	XM_006525660	Nr3c1		3298	3318	1.0	-22.7	1	9.989768e-06	0.588	0.0	0.0	-5.925499359926538	17	20	7	3UTR		0	0
mmu-miR-139-5p	NM_001083906	Nr3c2	nuclear receptor subfamily 3, group C, member 2; MR	4831	4853	0.923076923077	-19.0	1	5.560337e-06	0.603	0.22530029411764704	1.14514198075	-6.969596721160855	17	22	11	3UTR		0	0
mmu-miR-214-3p	NM_001083906	Nr3c2		5418	5450	0.923076923077	-23.1	1	0.2596278	0.603	2.8441974741935487	2.694093549999999	-4.95700071937229	18	32	8	3UTR		0	0
mmu-miR-23a-3p	NM_001083906	Nr3c2		3642	3658	0.923076923077	-17.5	1	0.001960138	0.618	1.6438613	1.32999702875	-8.058226728550057	15	16	15	3UTR		0	0
mmu-miR-24-3p	XM_006530575	Nr3c2		5368	5390	0.923076923077	-22.9	1	0.0008114393	0.662	0.0	0.0	-8.239059659786438	17	22	12	3UTR		0	0
mmu-miR-24-3p	XM_006530576	Nr3c2		3289	3311	0.923076923077	-22.9	1	0.0008114393	0.662	0.0	0.0	-8.239059659786438	17	22	12	3UTR		0	0
mmu-miR-24-3p	XM_006530574	Nr3c2		3491	3513	0.923076923077	-22.9	1	0.0008114393	0.662	0.0	0.0	-8.239059659786438	17	22	12	3UTR		0	0
mmu-miR-27b-3p	XM_006530575	Nr3c2		6349	6369	0.923076923077	-19.7	1	0.001339167	0.5	0.0	0.0	-12.630034959937841	18	20	12	3UTR		0	0
mmu-miR-27b-3p	XM_006530576	Nr3c2		4270	4290	0.923076923077	-19.7	1	0.001339167	0.5	0.0	0.0	-12.630034959937841	18	20	12	3UTR		0	0
mmu-miR-27b-3p	XM_006530574	Nr3c2		4472	4492	0.923076923077	-19.7	1	0.001339167	0.5	0.0	0.0	-12.630034959937841	18	20	12	3UTR		0	0
mmu-miR-27b-3p	NM_001083906	Nr3c2		4382	4402	0.923076923077	-19.7	1	0.001339167	0.5	0.31287069222222225	-0.22952934237500003	-12.630034959937841	18	20	12	3UTR		0	0
mmu-miR-375-3p	NM_001083906	Nr3c2		3333	3354	0.923076923077	-19.9	1	0.0006437572	0.426	0.3901512888888889	1.0528270987500004	-8.29127580885367	16	21	4	3UTR		0	0
mmu-let-7b-5p	NM_001083906	Nr3c2		5021	5044	0.948717948718	-22.8	1	0.001083868	0.485	1.2620397777777776	0.9744343953749999	-8.382634615281653	18	23	9	3UTR		0	0
mmu-miR-361-5p	XM_006530575	Nr3c2		5368	5418	0.961538461538	-20.7	1	0.02054438	0.706	0.0	0.0	-3.793324837357118	20	50	10	3UTR		0	0
mmu-miR-361-5p	XM_006530576	Nr3c2		3289	3339	0.961538461538	-20.7	1	0.02054438	0.706	0.0	0.0	-3.793324837357118	20	50	10	3UTR		0	0
mmu-miR-361-5p	XM_006530574	Nr3c2		3491	3541	0.961538461538	-20.7	1	0.02054438	0.706	0.0	0.0	-3.793324837357118	20	50	10	3UTR		0	0
mmu-miR-24-2-5p	XM_006530575	Nr3c2		6384	6400	1.0	-21.0	1	0.0009587405	0.544	0.0	0.0	-5.7143100613765965	14	16	10	3UTR		0	0
mmu-miR-24-2-5p	XM_006530576	Nr3c2		4305	4321	1.0	-21.0	1	0.0009587405	0.544	0.0	0.0	-5.7143100613765965	14	16	10	3UTR		0	0
mmu-miR-24-2-5p	XM_006530574	Nr3c2		4507	4523	1.0	-21.0	1	0.0009587405	0.544	0.0	0.0	-5.7143100613765965	14	16	10	3UTR		0	0
mmu-miR-24-2-5p	NM_001083906	Nr3c2		4417	4433	1.0	-21.0	1	0.0009587405	0.544	-0.10925974999999993	-0.13623605924999999	-5.7143100613765965	14	16	10	3UTR		0	0
mmu-miR-24-3p	NM_001083906	Nr3c2		5235	5263	1.0	-23.2	1	0.1715706	0.529	0.7067767636363637	1.0771804525	-8.573508368464264	19	28	11	3UTR		0	0
mmu-miR-24-3p	NM_001083906	Nr3c2		3401	3423	1.0	-22.9	1	0.0008114393	0.662	3.124722933333333	2.4485064375	-8.239059659786438	17	22	12	3UTR		0	0
mmu-miR-361-5p	XM_006530575	Nr3c2		6514	6530	1.0	-21.1	1	0.0001144473	0.412	0.0	0.0	-9.569531775126862	15	16	15	3UTR		0	0
mmu-miR-361-5p	XM_006530576	Nr3c2		4435	4451	1.0	-21.1	1	0.0001144473	0.412	0.0	0.0	-9.569531775126862	15	16	15	3UTR		0	0
mmu-miR-361-5p	XM_006530574	Nr3c2		4637	4653	1.0	-21.1	1	0.0001144473	0.412	0.0	0.0	-9.569531775126862	15	16	15	3UTR		0	0
mmu-miR-361-5p	NM_001083906	Nr3c2		4547	4563	1.0	-21.1	1	0.0001144473	0.412	0.27290555000000005	-0.040694716374999995	-9.569531775126862	15	16	15	3UTR		0	0
mmu-miR-674-3p	NM_001083906	Nr3c2		5235	5258	1.0	-22.9	1	0.0002894892	0.529	0.8136803363636363	0.8677165662499998	-9.02428166311082	17	23	7	3UTR		0	0
mmu-let-7b-5p	NM_009199	Slc1a1	solute carrier family 1 (neuronal/epithelial high affinity glutamate transporter, system Xag), member 1	2998	3023	0.923076923077	-21.2	1	0.003344343	0.456	0.07794480000000001	-0.11862844450000003	-5.585164055853516	19	25	7	3UTR		0	0
mmu-miR-193b-3p	NM_009199	Slc1a1		1855	1877	0.923076923077	-20.0	1	0.01180505	0.588	0.1477738142857143	0.68961991875	-13.665347672109295	14	17	12	3UTR		0	0
mmu-miR-214-3p	NM_009199	Slc1a1		3197	3218	0.923076923077	-28.2	1	0.239849	0.559	0.19027284	0.3789478899999999	-10.080671321356581	16	21	10	3UTR		0	0
mmu-miR-27a-3p	NM_009199	Slc1a1		3585	3610	0.923076923077	-18.7	1	0.001086796	0.485	-1.0414045	0.4416729275	-7.127971945944087	17	25	6	3UTR		0	0
mmu-miR-24-2-5p	NM_009199	Slc1a1		2312	2335	0.961538461538	-19.0	1	0.0001801348	0.647	1.5159696615384612	0.8878306724999998	-6.995398001915627	18	23	9	3UTR		0	0
mmu-miR-674-3p	NM_009199	Slc1a1		2294	2317	0.974358974359	-19.0	1	0.004716123	0.632	0.6325224166666666	0.7006315362500002	-7.27063564855292	17	23	6	3UTR		0	0
mmu-miR-139-5p	NM_009199	Slc1a1		2621	2672	1.0	-23.4	1	0.000862661	0.544	0.021781120000000005	0.20957882675	-6.7623489216120145	19	51	10	3UTR		0	0
mmu-miR-140-3p	NM_009199	Slc1a1		3576	3603	1.0	-24.3	1	0.004873843	0.5	0.4346559	0.2978098925	-7.7817751947826395	16	19	12	3UTR		0	0
mmu-miR-223-3p	NM_009199	Slc1a1		1867	1886	1.0	-22.4	1	0.0250997	0.603	-0.03960036000000001	0.5183266950000001	-7.838420809809573	17	19	10	3UTR		0	0
mmu-miR-361-5p	NM_009199	Slc1a1		3147	3170	1.0	-22.2	1	0.003593271	0.529	0.14176765272727268	0.32629411575	-6.514540193678739	16	23	10	3UTR		0	0
mmu-miR-375-3p	NM_009199	Slc1a1		2188	2212	1.0	-18.7	1	0.001068706	0.5	1.3083737142857141	0.7764904925	-9.59801268497865	17	24	7	3UTR		0	0
mmu-let-7b-5p	NM_001077514	Slc1a2	solute carrier family 1 (glial high affinity glutamate transporter), member 2	5456	5488	0.923076923077	-21.4	1	0.1148348	0.515	0.0970483125	0.002939111250000015	-8.530345470504251	19	32	6	3UTR		0	0
mmu-let-7b-5p	NM_001077515	Slc1a2		4889	4921	0.923076923077	-21.4	1	0.1148348	0.515	0.0970483125	0.002939111250000015	-8.530345470504251	19	32	6	3UTR		0	0
mmu-let-7c-5p	NM_001077515	Slc1a2		3347	3365	0.923076923077	-19.3	1	0.0003953555	0.471	0.21649762500000003	-0.09517606875000001	-5.771280865935932	15	18	8	3UTR		0	0
mmu-miR-139-5p	NM_001077514	Slc1a2		9605	9629	0.923076923077	-22.2	1	0.0003600608	0.485	0.35601714444444443	0.13301574	-11.083501809237449	19	24	9	3UTR		0	0
mmu-miR-139-5p	NM_001077514	Slc1a2		2833	2872	0.923076923077	-21.9	1	0.02093016	0.574	-0.4938246499999999	0.34964218125	-8.10682967144978	17	39	10	3UTR		0	0
mmu-miR-139-5p	NM_001077515	Slc1a2		9038	9062	0.923076923077	-22.2	1	0.0003600608	0.485	0.35601714444444443	0.13301574	-11.083501809237449	19	24	9	3UTR		0	0
mmu-miR-139-5p	NM_001077515	Slc1a2		2266	2305	0.923076923077	-21.9	1	0.02093016	0.574	-0.4938246499999999	0.34964218125	-8.10682967144978	17	39	10	3UTR		0	0
mmu-miR-214-3p	NM_001077514	Slc1a2		10856	10884	0.923076923077	-25.0	1	0.0001780993	0.5	0.32671673333333334	0.5107027925	-3.793324837357118	21	28	7	3UTR		0	0
mmu-miR-214-3p	NM_001077514	Slc1a2		6128	6165	0.923076923077	-23.8	1	0.09825265	0.632	-0.4059494034482759	0.29033442249999997	-7.255896845946231	18	37	7	3UTR		0	0
mmu-miR-214-3p	NM_001077515	Slc1a2		10289	10317	0.923076923077	-25.0	1	0.0001780993	0.5	0.32671673333333334	0.5107027925	-3.793324837357118	21	28	7	3UTR		0	0
mmu-miR-214-3p	NM_001077515	Slc1a2		5561	5598	0.923076923077	-23.8	1	0.09825265	0.632	-0.4059494034482759	0.29033442249999997	-7.255896845946231	18	37	7	3UTR		0	0
mmu-miR-23a-3p	NM_001077514	Slc1a2		7259	7275	0.923076923077	-19.2	0	7.424045e-05	0.485	1.2800602222222222	0.82159355	-15.799607484947062	14	16	9	3UTR		0	1
mmu-miR-23a-3p	NM_001077514	Slc1a2		8659	8682	0.923076923077	-18.6	1	0.03565863	0.632	1.4189089999999998	1.7662567112499996	-5.618663395431772	15	23	7	3UTR		0	1
mmu-miR-23a-3p	NM_001077515	Slc1a2		6692	6708	0.923076923077	-19.2	0	7.424045e-05	0.485	1.2800602222222222	0.82159355	-15.799607484947062	14	16	9	3UTR		0	1
mmu-miR-23a-3p	NM_001077515	Slc1a2		8092	8115	0.923076923077	-18.6	1	0.03565863	0.632	1.4189089999999998	1.7662567112499996	-5.618663395431772	15	23	7	3UTR		0	1
mmu-miR-24-2-5p	NM_001077514	Slc1a2		2881	2904	0.923076923077	-19.5	1	0.001653461	0.574	0.6804138666666667	0.0012987562500000032	-6.251209375382295	19	23	11	3UTR		0	0
mmu-miR-24-2-5p	NM_001077515	Slc1a2		2314	2337	0.923076923077	-19.5	1	0.001653461	0.574	0.6804138666666667	0.0012987562500000032	-6.251209375382295	19	23	11	3UTR		0	0
mmu-miR-24-2-5p	NM_011393	Slc1a2		1835	1852	0.923076923077	-17.1	1	3.084939e-07	0.485	0.16171272363636363	0.8227653197500001	-6.995398001915627	14	17	7	3UTR		0	0
mmu-miR-24-3p	NM_001077515	Slc1a2		5188	5214	0.923076923077	-21.9	1	1.669346e-05	0.485	0.09375796818181815	0.007282731250000049	-3.793324837357118	18	26	8	3UTR		0	0
mmu-miR-26a-5p	NM_001077514	Slc1a2		4495	4515	0.923076923077	-19.7	1	0.0002161104	0.559	-0.5597448571428572	-0.031328483750000066	-7.341098373206314	17	20	12	3UTR		0	0
mmu-miR-26a-5p	NM_001077515	Slc1a2		3928	3948	0.923076923077	-19.7	1	0.0002161104	0.559	-0.5597448571428572	-0.031328483750000066	-7.341098373206314	17	20	12	3UTR		0	0
mmu-miR-27b-3p	NM_001077514	Slc1a2		8662	8683	0.923076923077	-23.0	1	0.03371112	0.647	0.9806537500000001	1.6674517362499999	-6.283094717113671	18	21	10	3UTR		0	1
mmu-miR-27b-3p	NM_001077515	Slc1a2		8095	8116	0.923076923077	-23.0	1	0.03371112	0.647	0.9806537500000001	1.6674517362499999	-6.283094717113671	18	21	10	3UTR		0	1
mmu-miR-30c-5p	NM_001077514	Slc1a2		5424	5440	0.923076923077	-18.9	0	5.891031e-06	0.441	0.19759257777777778	0.03189591374999999	-20.713010481361646	13	16	9	3UTR		0	1
mmu-miR-30c-5p	NM_001077515	Slc1a2		4857	4873	0.923076923077	-18.9	0	5.891031e-06	0.441	0.19759257777777778	0.03189591374999999	-20.713010481361646	13	16	9	3UTR		0	1
mmu-miR-361-5p	NM_001077514	Slc1a2		4874	4891	0.923076923077	-22.6	0	0.000398092	0.529	0.31900095624999997	0.2081751350000001	-15.566558404643448	15	17	10	3UTR		0	0
mmu-miR-361-5p	NM_001077514	Slc1a2		9599	9627	0.923076923077	-21.7	1	0.0002267641	0.471	0.3467083923076923	0.08859061375000002	-9.884564781105134	17	28	13	3UTR		0	0
mmu-miR-361-5p	NM_001077515	Slc1a2		4307	4324	0.923076923077	-22.6	0	0.000398092	0.529	0.31900095624999997	0.2081751350000001	-15.566558404643448	15	17	10	3UTR		0	0
mmu-miR-361-5p	NM_001077515	Slc1a2		9032	9060	0.923076923077	-21.7	1	0.0002267641	0.471	0.3467083923076923	0.08859061375000002	-9.884564781105134	17	28	13	3UTR		0	0
mmu-miR-532-5p	NM_001077514	Slc1a2		3839	3868	0.923076923077	-21.6	1	0.0005708504	0.426	0.20297686	0.2104133175	-8.354638399383056	14	19	10	3UTR		0	0
mmu-miR-532-5p	NM_001077515	Slc1a2		3272	3301	0.923076923077	-21.6	1	0.0005708504	0.426	0.20297686	0.2104133175	-8.354638399383056	14	19	10	3UTR		0	0
mmu-miR-674-3p	NM_001077514	Slc1a2		2443	2465	0.923076923077	-22.5	1	0.0001268857	0.515	1.3284265	1.3564286687499998	-6.7623489216120145	16	22	9	3UTR		0	0
mmu-miR-674-3p	NM_001077515	Slc1a2		1876	1898	0.923076923077	-22.5	1	0.0001268857	0.515	1.3284265	1.3564286687499998	-6.7623489216120145	16	22	9	3UTR		0	0
mmu-miR-99a-5p	NM_001077514	Slc1a2		3764	3793	0.923076923077	-18.6	1	0.0003835942	0.603	0.5893092607142856	0.23475220999999996	-4.95700071937229	18	29	7	3UTR		0	0
mmu-miR-99a-5p	NM_001077515	Slc1a2		3197	3226	0.923076923077	-18.6	1	0.0003835942	0.603	0.5893092607142856	0.23475220999999996	-4.95700071937229	18	29	7	3UTR		0	0
mmu-let-7b-5p	NM_001077514	Slc1a2		3532	3556	1.0	-22.8	1	0.0222126	0.456	0.34205712857142856	0.19553957749999998	-8.851285568499378	18	24	7	3UTR		0	0
mmu-let-7b-5p	NM_001077514	Slc1a2		4167	4195	1.0	-21.2	1	0.01217559	0.471	0.23479175882352943	-0.14926277249999995	-5.226705058867908	20	28	10	3UTR		0	0
mmu-let-7b-5p	NM_001077515	Slc1a2		2965	2989	1.0	-22.8	1	0.0222126	0.456	0.34205712857142856	0.19553957749999998	-8.851285568499378	18	24	7	3UTR		0	0
mmu-let-7b-5p	NM_001077515	Slc1a2		3600	3628	1.0	-21.2	1	0.01217559	0.471	0.23479175882352943	-0.14926277249999995	-5.226705058867908	20	28	10	3UTR		0	0
mmu-miR-139-5p	NM_001077515	Slc1a2		2081	2106	1.0	-21.8	1	0.005250646	0.529	1.0631661428571428	0.6535389624999999	-9.45091646030503	16	25	7	3UTR		0	0
mmu-miR-140-3p	NM_001077514	Slc1a2		4425	4445	1.0	-21.0	1	0.0001343371	0.471	0.2421418666666667	0.14718331125	-7.27063564855292	17	20	12	3UTR		0	0
mmu-miR-140-3p	NM_001077515	Slc1a2		3858	3878	1.0	-21.0	1	0.0001343371	0.471	0.2421418666666667	0.14718331125	-7.27063564855292	17	20	12	3UTR		0	0
mmu-miR-186-5p	NM_001077515	Slc1a2		8036	8060	1.0	-17.9	1	0.03574487	0.809	2.062777853846154	1.6874891462500003	-5.762913004276319	17	24	13	3UTR		0	1
mmu-miR-214-3p	NM_001077514	Slc1a2		2950	2973	1.0	-24.4	1	0.379988	0.485	0.4961262857142857	-0.05348520625	-6.770391593739227	18	23	5	3UTR		0	0
mmu-miR-214-3p	NM_001077515	Slc1a2		2383	2406	1.0	-24.4	1	0.379988	0.485	0.4961262857142857	-0.05348520625	-6.770391593739227	18	23	5	3UTR		0	0
mmu-miR-24-3p	NM_001077514	Slc1a2		10407	10426	1.0	-24.1	1	0.0217514	0.559	0.4573457272727273	0.32604047625000004	-5.08245545002336	16	19	11	3UTR		0	0
mmu-miR-24-3p	NM_001077515	Slc1a2		9840	9859	1.0	-24.1	1	0.0217514	0.559	0.4573457272727273	0.32604047625000004	-5.08245545002336	16	19	11	3UTR		0	0
mmu-miR-24-3p	NM_001077515	Slc1a2		6604	6625	1.0	-22.2	1	0.002034488	0.544	1.0078545142857143	0.33707238500000014	-5.337011372228436	15	21	7	3UTR		0	0
mmu-miR-27a-3p	NM_001077515	Slc1a2		6189	6209	1.0	-20.4	1	3.648469e-06	0.485	0.5009336	0.265030035	-7.102971249558938	14	20	10	3UTR		0	1
mmu-miR-375-3p	NM_001077515	Slc1a2		3314	3335	1.0	-20.1	1	0.00085576	0.485	0.045633827272727266	-0.019454801249999983	-8.81432218342424	16	21	8	3UTR		0	0
mmu-miR-674-3p	NM_001077514	Slc1a2		11301	11322	1.0	-21.3	1	0.001724921	0.632	0.4758049099999998	1.13601810375	-4.026373917660731	14	21	10	3UTR		0	0
mmu-miR-674-3p	NM_001077515	Slc1a2		10734	10755	1.0	-21.3	1	0.001724921	0.632	0.4758049099999998	1.13601810375	-4.026373917660731	14	21	10	3UTR		0	0
mmu-miR-214-5p	NM_148938	Slc1a3	solute carrier family 1 (glial high affinity glutamate transporter), member 3	2710	2732	0.923076923077	-21.5	1	0.0005581755	0.426	2.7591072857142853	3.4821676549999996	-11.705351428453122	17	22	7	3UTR		0	0
mmu-miR-203-3p	NM_148938	Slc1a3		3868	3891	0.948717948718	-18.0	1	0.01892217	0.559	1.3020732	1.2950513755	-11.321682976276941	18	23	10	3UTR		0	1
mmu-miR-140-3p	NM_148938	Slc1a3		4115	4138	1.0	-22.8	1	0.001933042	0.471	1.062471800625	0.8316479480000001	-4.6730240064523	19	23	7	3UTR		0	0
mmu-miR-186-5p	NM_148938	Slc1a3		3186	3211	1.0	-22.0	1	0.004218809	0.662	3.0567979941176477	2.9079341512499997	-3.937574446201665	17	18	17	3UTR		0	0
mmu-miR-27a-3p	NM_018861	Slc1a4	solute carrier family 1 (glutamate/neutral amino acid transporter), member 4	2523	2537	0.923076923077	-19.9	0	0.009893841	0.441	5.735764333333333	4.093443797499999	-15.799607484947062	13	14	13	3UTR		0	0
mmu-miR-361-5p	NM_018861	Slc1a4		2788	2814	0.923076923077	-18.7	1	0.01500185	0.559	4.2412121875	3.8034329562499996	-9.06124504818596	18	26	8	3UTR		0	1
mmu-miR-361-5p	NM_018861	Slc1a4		2759	2777	0.961538461538	-18.7	1	0.0002041091	0.515	3.9137162857142855	4.15835034875	-8.91699543934141	16	18	14	3UTR		0	1
mmu-let-7b-5p	NM_018861	Slc1a4		2537	2558	1.0	-24.8	1	0.0001735684	0.441	3.361315714285714	4.082395869999999	-7.486122817046563	18	21	7	3UTR		0	0
mmu-let-7c-5p	NM_018861	Slc1a4		2537	2558	1.0	-24.8	1	0.0001735684	0.441	3.361315714285714	4.082395869999999	-7.486122817046563	18	21	7	3UTR		0	0
mmu-miR-139-5p	NM_018861	Slc1a4		2569	2590	1.0	-24.1	1	8.234642e-05	0.515	4.253766363636363	4.4842684775	-7.517426836101634	18	21	14	3UTR		0	0
mmu-miR-674-3p	NM_009200	Slc1a6	solute carrier family 1 (high affinity aspartate/glutamate transporter), member 6	1914	1963	0.923076923077	-23.1	1	2.918296e-05	0.456	-0.007547207948717975	0.36348200550000015	-7.284377755798021	17	49	6	3UTR		0	0
mmu-miR-140-3p	NM_009508	Slc32a1	solute carrier family 32 (GABA vesicular transporter), member 1	2693	2712	0.923076923077	-21.6	1	0.03766862	0.618	3.452925	3.0405188075	-7.627231511259633	17	19	11	3UTR		0	0
mmu-miR-203-3p	NM_009508	Slc32a1		2526	2540	0.923076923077	-17.2	1	0.003524556	0.441	0.7804810615384615	1.1150538	-4.761823477911366	13	14	13	3UTR		0	0
mmu-miR-193b-3p	NM_009508	Slc32a1		2444	2460	0.961538461538	-22.6	1	9.518745e-06	0.471	0.7849152857142857	0.8920312975000002	-10.638466752444202	15	16	15	3UTR		0	0
mmu-miR-27a-3p	NM_009508	Slc32a1		2673	2692	1.0	-20.8	1	0.003707742	0.515	2.9718966249999994	2.8366694299999997	-13.660215585373416	15	19	8	3UTR		0	0
mmu-let-7g-5p	NM_178703	Slc6a1	solute carrier family 6 (neurotransmitter transporter, GABA), member 1	2608	2634	0.923076923077	-19.9	1	1.156263e-05	0.441	0.06706084285714285	0.33659994374999996	-4.849714495602881	14	16	14	3UTR		0	1
mmu-miR-27b-3p	NM_178703	Slc6a1		3438	3463	0.923076923077	-20.0	1	0.003632339	0.544	2.568901208333333	1.28751795125	-3.937574446201665	20	25	6	3UTR		0	1
mmu-miR-674-3p	NM_178703	Slc6a1		2852	2895	0.923076923077	-23.9	1	5.103679e-08	0.426	-0.20536635000000003	0.016225627500000027	-7.052043616942562	12	14	12	3UTR		0	0
mmu-miR-214-3p	NM_178703	Slc6a1		3001	3023	1.0	-24.0	1	0.0005707934	0.5	0.7404991666666666	-0.43801873125	-8.994485019960868	18	22	9	3UTR		0	0
mmu-miR-532-5p	NM_178703	Slc6a1		2460	2480	1.0	-21.5	1	0.0005563721	0.529	-0.5409963666666667	0.5734481462500001	-11.107311217981323	15	20	6	3UTR		0	0
mmu-miR-214-3p	NM_172890	Slc6a11	solute carrier family 6 (neurotransmitter transporter, GABA), member 11	2983	3001	0.923076923077	-21.7	1	0.3276272	0.397	-0.17250420000000002	-0.5367868862500002	-13.427474630952936	15	18	6	3UTR		0	0
mmu-miR-27b-3p	NM_172890	Slc6a11		2023	2064	0.923076923077	-24.0	1	0.001080905	0.471	1.8356319050000003	0.894220595	-4.95700071937229	18	41	10	3UTR		0	0
mmu-miR-674-3p	NM_172890	Slc6a11		3996	4036	0.923076923077	-20.3	1	0.001307507	0.676	1.7008359435897433	1.4190094545454546	-3.793324837357118	18	40	9	3UTR		0	0
mmu-let-7b-5p	NM_172890	Slc6a11		3671	3693	1.0	-21.6	1	0.3290322	0.441	-0.06313854	-0.028449976249999953	-7.937879593243296	17	22	5	3UTR		0	0
mmu-miR-24-2-5p	NM_172890	Slc6a11		2067	2103	1.0	-21.7	1	7.110457e-06	0.5	0.002951539999999997	1.2339309412500001	-6.995398001915627	14	18	10	3UTR		0	0
mmu-miR-24-3p	NM_172890	Slc6a11		3456	3481	1.0	-22.9	1	1.927921e-05	0.368	-0.3812575200000001	-0.0013758525000000174	-11.398282843874613	14	20	10	3UTR		0	0
mmu-miR-223-3p	NM_144512	Slc6a13	solute carrier family 6 (neurotransmitter transporter, GABA), member 13	1955	1986	0.923076923077	-21.6	1	7.864384e-06	0.485	-0.17308771	-0.2835295874999999	-4.95700071937229	19	31	11	3UTR		0	0
mmu-miR-24-3p	NM_144512	Slc6a13		1972	1988	0.923076923077	-21.8	1	1.069506e-05	0.471	0.4222967	-0.2294555825	-5.813840636892696	14	16	11	3UTR		0	0
mmu-let-7c-5p	NM_009209	Slc6a2	solute carrier family 6 (neurotransmitter transporter, noradrenalin), member 2	4123	4146	0.923076923077	-20.8	1	0.1750095	0.529	-0.08941531428571428	0.17433407	-6.949060881451466	16	23	7	3UTR		0	0
mmu-miR-193b-3p	NM_009209	Slc6a2		2500	2519	0.923076923077	-21.9	1	0.0004829861	0.426	-0.4865144454545455	-0.23709120425000002	-8.036719886648596	14	19	6	3UTR		0	0
mmu-miR-23a-3p	NM_009209	Slc6a2		2056	2069	0.961538461538	-23.4	1	0.008253464	0.412	-0.6106884166666667	1.3436097849999997	-5.925499359926538	12	13	12	3UTR		0	0
mmu-miR-140-3p	NM_009209	Slc6a2		4678	4695	1.0	-21.9	1	7.660033e-07	0.5	0.014254127272727275	0.23609431000000006	-5.813840636892696	15	17	11	3UTR		0	0
mmu-miR-140-3p	NM_009209	Slc6a2		5785	5805	1.0	-22.2	1	0.000217097	0.397	-0.8305085263157895	-0.18480078750000006	-6.514540193678739	14	20	11	3UTR		0	0
mmu-miR-214-3p	NM_009209	Slc6a2		5788	5812	1.0	-27.7	1	9.604042e-05	0.353	-0.697264475	-0.07928140375	-5.618663395431772	17	19	17	3UTR		0	0
mmu-miR-214-3p	NM_009209	Slc6a2		3512	3534	1.0	-24.3	1	0.2230734	0.603	0.0	0.005489937499999998	-12.37776450863957	17	22	7	3UTR		0	0
mmu-miR-214-5p	NM_009209	Slc6a2		5075	5095	1.0	-22.8	1	0.0001521024	0.529	0.009615433333333319	0.07676144999999995	-6.199507187700468	17	20	13	3UTR		0	0
mmu-miR-24-2-5p	NM_009209	Slc6a2		3791	3812	1.0	-20.9	1	0.0002384558	0.485	-0.1448905	0.006441810000000013	-7.794895910253615	14	16	14	3UTR		0	0
mmu-miR-375-3p	NM_009209	Slc6a2		4623	4664	1.0	-23.2	1	0.001004469	0.5	-0.543823875	0.32219890875	-6.747589273982352	15	18	12	3UTR		0	0
mmu-miR-674-3p	NM_009209	Slc6a2		5435	5451	1.0	-20.7	1	0.007842413	0.618	-0.42420467500000003	0.11121177000000003	-12.371336944048279	14	16	8	3UTR		0	0
mmu-miR-193b-3p	NM_010020	Slc6a3	solute carrier family 6 (neurotransmitter transporter, dopamine), member 3	2371	2408	0.923076923077	-22.4	1	9.673716e-06	0.515	-0.17836360740740742	-0.37795942624999995	-7.27063564855292	18	37	9	3UTR		0	0
mmu-miR-214-3p	NM_010020	Slc6a3		2187	2222	0.923076923077	-26.4	1	1.160916e-05	0.559	-0.3221328090909091	0.01804344499999997	-5.4812609810729835	17	21	11	3UTR		0	0
mmu-miR-24-3p	NM_010020	Slc6a3		3084	3101	0.923076923077	-21.1	1	0.003381891	0.574	0.06682976666666667	-0.4256973475000001	-12.548295934432188	14	17	9	3UTR		0	0
mmu-miR-361-5p	NM_010020	Slc6a3		3068	3099	0.923076923077	-21.8	1	0.0001354533	0.559	-0.27276243	-0.295970395125	-9.884564781105134	14	17	10	3UTR		0	0
mmu-miR-24-3p	NM_010020	Slc6a3		2032	2048	1.0	-21.6	1	1.13175e-06	0.426	-0.8707086999999998	0.3136833312499998	-10.10915223120837	14	16	10	3UTR		0	0
mmu-miR-26b-5p	NM_010020	Slc6a3		2516	2534	1.0	-18.3	1	1.797725e-08	0.485	-0.9925195714285715	-0.28777274374999995	-6.09222096393106	16	18	13	3UTR		0	0
mmu-miR-15a-5p	NM_010484	Slc6a4	solute carrier family 6 (neurotransmitter transporter, serotonin), member 4	2546	2575	0.923076923077	-17.3	1	8.835249e-05	0.5	0.39926581111111115	0.9107002049999998	-13.4976292297232	13	18	9	3UTR		0	1
mmu-miR-532-5p	NM_010484	Slc6a4		2671	2687	0.923076923077	-19.8	1	0.0003431983	0.574	0.16853143333333334	0.5114646012499999	-9.563624683110007	13	16	6	3UTR		0	0
mmu-miR-139-5p	NM_010484	Slc6a4		2284	2312	1.0	-22.6	1	0.000162403	0.456	0.373050650625	0.448382064375	-6.7623489216120145	20	28	8	3UTR		0	0
mmu-miR-214-3p	NM_145077	Ucn2	urocortin 2	943	963	0.923076923077	-19.4	1	0.001149537	0.574	-0.000519685	-0.0903282849375	-12.922340315707595	15	20	8	3UTR		0	0
mmu-miR-24-3p	NM_145077	Ucn2		525	548	0.923076923077	-20.0	1	0.0008873284	0.529	0.08742567666666669	-0.0006404088749999981	-6.09222096393106	17	23	8	3UTR		0	0
mmu-miR-24-3p	NM_145077	Ucn2		740	789	0.923076923077	-17.8	1	1.388485e-05	0.485	-0.19424975714285714	-0.10546411037500002	-8.027944990557229	13	17	7	3UTR		0	0
mmu-miR-532-5p	NM_031250	Ucn3	urocortin 3	1171	1201	1.0	-17.6	1	0.02856896	0.5	1.7664427384615384	1.32994025	-5.925499359926538	12	15	9	3UTR		0	0
mmu-miR-30c-5p	NM_001033124	Ntrk1	neurotrophic tyrosine kinase, receptor, type 1	2517	2542	1.0	-23.0	1	2.4365e-06	0.412	0.4807808571428572	0.9043186500000002	-6.983414211216407	19	25	7	3UTR		0	0
mmu-let-7c-5p	XM_006517151	Ntrk2	neurotrophic tyrosine kinase, receptor, type 2	12949	12970	0.923076923077	-22.2	1	0.1787341	0.426	0.0	0.0	-5.495113920508112	18	21	12	3UTR		0	0
mmu-miR-15a-5p	XM_006517151	Ntrk2		16227	16253	0.923076923077	-19.0	1	5.347057e-05	0.603	0.0	0.0	-12.640789312202793	12	18	9	3UTR		0	0
mmu-miR-186-5p	NM_008745	Ntrk2		4552	4582	0.923076923077	-17.9	1	0.006997342	0.588	0.07739311379310346	0.004738406250000007	-9.546562468637928	16	30	8	3UTR		0	0
mmu-miR-186-5p	XM_006517151	Ntrk2		6124	6147	0.923076923077	-18.4	1	4.208461e-05	0.574	0.0	0.0	-9.959185489743104	17	23	11	3UTR		0	0
mmu-miR-186-5p	XM_006517151	Ntrk2		2824	2842	0.923076923077	-18.2	1	0.00213669	0.515	0.0	0.0	-12.783959965153455	15	18	13	3UTR		0	0
mmu-miR-193b-3p	NM_008745	Ntrk2		2977	3018	0.923076923077	-27.4	1	0.0001034993	0.441	-0.24199849384615385	-0.026032134250000005	-7.789817866909852	18	25	9	3UTR		0	0
mmu-miR-193b-3p	XM_006517151	Ntrk2		10829	10865	0.923076923077	-27.4	1	1.242472e-05	0.5	0.0	0.0	-5.9392953675437665	19	36	8	3UTR		0	0
mmu-miR-214-3p	NM_008745	Ntrk2		3208	3236	0.923076923077	-29.7	1	4.934241e-07	0.412	0.3764223111111111	0.5368651345	-6.03692083205025	19	23	15	3UTR		0	0
mmu-miR-214-3p	XM_006517151	Ntrk2		7817	7841	0.923076923077	-24.8	1	0.001161116	0.515	0.0	0.0	-7.8606057810956464	18	24	10	3UTR		0	0
mmu-miR-214-5p	XM_006517151	Ntrk2		2265	2337	0.923076923077	-24.8	1	0.001624352	0.456	0.0	0.0	-3.937574446201665	22	72	10	3UTR		0	0
mmu-miR-23a-3p	NM_001282961	Ntrk2		6311	6328	0.923076923077	-20.1	1	0.01903499	0.471	0.6063110771428573	0.25932541762499994	-13.126414858537897	15	17	8	3UTR		0	1
mmu-miR-23a-3p	NM_001025074	Ntrk2		6344	6361	0.923076923077	-20.1	1	0.01903499	0.471	0.6063110771428573	0.25932541762499994	-13.126414858537897	15	17	8	3UTR		0	1
mmu-miR-24-3p	XM_006517151	Ntrk2		5586	5606	0.923076923077	-23.1	1	1.654429e-06	0.5	0.0	0.0	-8.851285568499378	18	20	12	3UTR		0	0
mmu-miR-26a-5p	NM_008745	Ntrk2		2140	2171	0.923076923077	-22.2	1	0.009088758	0.485	0.6486572800000003	0.9251147423749999	-5.226705058867908	20	31	9	3UTR		0	0
mmu-miR-27a-3p	NM_001282961	Ntrk2		7584	7609	0.923076923077	-24.0	1	1.784266e-06	0.456	0.7191015384615385	0.5864235412500003	-5.529863923972706	19	25	13	3UTR		0	1
mmu-miR-27a-3p	NM_001025074	Ntrk2		7617	7642	0.923076923077	-24.0	1	1.784266e-06	0.456	0.7191015384615385	0.5864235412500003	-5.529863923972706	19	25	13	3UTR		0	1
mmu-miR-30c-5p	NM_001282961	Ntrk2		7987	8012	0.923076923077	-22.5	1	0.002321942	0.471	1.1610137142857142	0.86504105125	-11.605530643423453	19	25	7	3UTR		0	0
mmu-miR-30c-5p	NM_001025074	Ntrk2		8020	8045	0.923076923077	-22.5	1	0.002321942	0.471	1.1610137142857142	0.86504105125	-11.605530643423453	19	25	7	3UTR		0	0
mmu-miR-361-5p	NM_001282961	Ntrk2		4352	4374	0.923076923077	-19.7	1	0.00278736	0.5	0.09600175	1.3239788674999997	-7.255896845946231	16	22	6	3UTR		0	0
mmu-miR-361-5p	NM_008745	Ntrk2		3261	3278	0.923076923077	-19.3	1	0.001113393	0.382	0.10741458166666669	0.6458130070000001	-11.86019739781856	14	17	9	3UTR		0	0
mmu-miR-361-5p	NM_001025074	Ntrk2		4385	4407	0.923076923077	-19.7	1	0.00278736	0.5	0.09600175	1.3239788674999997	-7.255896845946231	16	22	6	3UTR		0	0
mmu-miR-375-3p	XM_006517151	Ntrk2		5533	5554	0.923076923077	-19.7	1	1.673952e-05	0.471	0.0	0.0	-7.803670806344982	16	21	9	3UTR		0	0
mmu-miR-532-5p	NM_001282961	Ntrk2		4610	4627	0.923076923077	-21.0	1	2.843107e-07	0.471	0.9871585999999999	0.6740806693749999	-8.10682967144978	14	17	10	3UTR		0	0
mmu-miR-532-5p	NM_008745	Ntrk2		5386	5409	0.923076923077	-20.5	1	2.253538e-05	0.397	0.017727841666666674	-0.024146062500000023	-10.39884692653892	17	23	8	3UTR		0	0
mmu-miR-532-5p	NM_001025074	Ntrk2		4643	4660	0.923076923077	-21.0	1	2.843107e-07	0.471	0.9871585999999999	0.6740806693749999	-8.10682967144978	14	17	10	3UTR		0	0
mmu-miR-674-3p	XM_006517151	Ntrk2		8483	8495	0.923076923077	-21.5	1	4.433829e-08	0.456	0.0	0.0	-6.782339277446944	11	12	11	3UTR		0	0
mmu-miR-99a-5p	NM_008745	Ntrk2		5385	5404	0.923076923077	-21.8	1	9.652996e-05	0.412	-0.00917549999999998	-0.01568454124999999	-6.5006872542436085	16	19	10	3UTR		0	0
mmu-miR-99a-5p	XM_006517151	Ntrk2		2844	2889	0.923076923077	-22.9	1	0.0001582098	0.397	0.0	0.0	-5.08245545002336	18	22	11	3UTR		0	0
mmu-miR-214-5p	XM_006517151	Ntrk2		14217	14245	0.961538461538	-25.9	1	6.627927e-05	0.471	0.0	0.0	-4.650164754877524	20	28	12	3UTR		0	0
mmu-miR-27a-3p	NM_008745	Ntrk2		3214	3239	0.974358974359	-24.0	1	9.586898e-06	0.397	1.2207740857142855	0.5377296995	-3.937574446201665	20	25	8	3UTR		0	1
mmu-miR-27b-3p	NM_008745	Ntrk2		3214	3239	0.974358974359	-24.1	1	9.586898e-06	0.397	1.2207740857142855	0.5377296995	-3.937574446201665	20	25	8	3UTR		0	1
mmu-let-7g-5p	NM_001282961	Ntrk2		8461	8479	1.0	-20.0	1	0.0002904054	0.618	1.51864289	1.5081210712499997	-7.371380111199145	16	18	10	3UTR		0	0
mmu-let-7g-5p	NM_001282961	Ntrk2		3432	3457	1.0	-18.5	1	0.004924746	0.647	3.293142142857143	2.0130785537499998	-10.093792036827557	18	25	9	3UTR		0	0
mmu-let-7g-5p	XM_006517151	Ntrk2		7583	7599	1.0	-20.5	1	0.003860901	0.603	0.0	0.0	-7.650646301409068	15	16	15	3UTR		0	0
mmu-let-7g-5p	NM_001025074	Ntrk2		8494	8512	1.0	-20.0	1	0.0002904054	0.618	1.51864289	1.5081210712499997	-7.371380111199145	16	18	10	3UTR		0	0
mmu-let-7g-5p	NM_001025074	Ntrk2		3465	3490	1.0	-18.5	1	0.004924746	0.647	3.293142142857143	2.0130785537499998	-10.093792036827557	18	25	9	3UTR		0	0
mmu-miR-139-5p	NM_001282961	Ntrk2		6269	6289	1.0	-22.7	1	0.0004834331	0.412	-0.16817357142857142	0.13464481225	-7.219708015936543	17	20	13	3UTR		0	0
mmu-miR-139-5p	NM_001025074	Ntrk2		6302	6322	1.0	-22.7	1	0.0004834331	0.412	-0.16817357142857142	0.13464481225	-7.219708015936543	17	20	13	3UTR		0	0
mmu-miR-15a-5p	NM_008745	Ntrk2		2374	2407	1.0	-18.6	1	0.0004579108	0.647	0.6391026475	0.9325923862500001	-6.514540193678739	18	33	10	3UTR		0	0
mmu-miR-186-5p	NM_008745	Ntrk2		4055	4093	1.0	-22.6	0	0.001626052	0.485	1.726655357142857	0.8790963162500001	-15.566558404643448	14	16	14	3UTR		0	0
mmu-miR-214-5p	NM_001282961	Ntrk2		6986	7024	1.0	-25.0	1	2.711387e-05	0.456	-0.11449595499999998	0.272650343625	-8.719953297831996	17	21	9	3UTR		0	0
mmu-miR-214-5p	XM_006517151	Ntrk2		4621	4641	1.0	-24.8	1	5.52586e-06	0.5	0.0	0.0	-7.140128146953473	17	20	11	3UTR		0	0
mmu-miR-214-5p	XM_006517151	Ntrk2		10830	10859	1.0	-23.6	1	0.0001916716	0.515	0.0	0.0	-5.694283598550164	19	29	12	3UTR		0	0
mmu-miR-214-5p	NM_001025074	Ntrk2		7019	7057	1.0	-25.0	1	2.711387e-05	0.456	-0.11449595499999998	0.272650343625	-8.719953297831996	17	21	9	3UTR		0	0
mmu-miR-223-3p	XM_006517151	Ntrk2		5540	5562	1.0	-22.0	1	0.0002121567	0.471	0.0	0.0	-6.818994536638949	18	22	13	3UTR	MIRT009678	0	0
mmu-miR-24-3p	NM_008745	Ntrk2		3207	3223	1.0	-22.5	1	5.684185e-05	0.426	1.083525911111111	0.865437867	-9.964902622363823	14	16	9	3UTR		0	0
mmu-miR-27b-3p	NM_001282961	Ntrk2		7584	7609	1.0	-25.4	1	1.784266e-06	0.456	0.7191015384615385	0.5864235412500003	-5.529863923972706	19	25	13	3UTR		0	1
mmu-miR-27b-3p	NM_001025074	Ntrk2		7617	7642	1.0	-25.4	1	1.784266e-06	0.456	0.7191015384615385	0.5864235412500003	-5.529863923972706	19	25	13	3UTR		0	1
mmu-miR-375-3p	NM_001282961	Ntrk2		4013	4034	1.0	-26.2	1	0.000652166	0.456	0.24033330000000006	0.43659051625	-4.650164754877524	18	21	12	3UTR		0	0
mmu-miR-375-3p	NM_001282961	Ntrk2		3757	3777	1.0	-23.0	1	0.02252228	0.485	-0.0271732	1.1958975362499997	-10.10915223120837	17	20	10	3UTR		0	0
mmu-miR-375-3p	NM_008745	Ntrk2		2113	2134	1.0	-20.8	1	0.002423971	0.426	1.5254488099999999	1.40824467725	-6.514540193678739	16	21	12	3UTR		0	0
mmu-miR-375-3p	NM_001025074	Ntrk2		4046	4067	1.0	-26.2	1	0.000652166	0.456	0.24033330000000006	0.43659051625	-4.650164754877524	18	21	12	3UTR		0	0
mmu-miR-375-3p	NM_001025074	Ntrk2		3790	3810	1.0	-23.0	1	0.02252228	0.485	-0.0271732	1.1958975362499997	-10.10915223120837	17	20	10	3UTR		0	0
mmu-miR-532-5p	NM_001282961	Ntrk2		4014	4068	1.0	-23.3	1	3.144061e-05	0.529	0.0993780375	0.5075827162500002	-5.101250328216836	21	44	11	3UTR		0	0
mmu-miR-532-5p	NM_001025074	Ntrk2		4047	4101	1.0	-23.3	1	3.144061e-05	0.529	0.0993780375	0.5075827162500002	-5.101250328216836	21	44	11	3UTR		0	0
mmu-miR-674-3p	NM_001282961	Ntrk2		8103	8125	1.0	-24.8	1	1.579409e-05	0.456	0.49526743076923074	0.9494267187500001	-5.495113920508112	17	22	13	3UTR		0	0
mmu-miR-674-3p	NM_001282961	Ntrk2		5573	5594	1.0	-24.3	1	0.0002743338	0.544	0.44181507499999995	0.5552579375	-9.546562468637928	16	21	7	3UTR		0	0
mmu-miR-674-3p	NM_001025074	Ntrk2		8136	8158	1.0	-24.8	1	1.579409e-05	0.456	0.49526743076923074	0.9494267187500001	-5.495113920508112	17	22	13	3UTR		0	0
mmu-miR-674-3p	NM_001025074	Ntrk2		5606	5627	1.0	-24.3	1	0.0002743338	0.544	0.44181507499999995	0.5552579375	-9.546562468637928	16	21	7	3UTR		0	0
mmu-let-7b-5p	XM_011250816	Ntrk3	neurotrophic tyrosine kinase, receptor, type 3	8585	8602	0.923076923077	-21.2	1	0.001551425	0.544	0.0	0.0	-8.306379412175136	15	17	10	3UTR		0	0
mmu-let-7b-5p	XM_011250817	Ntrk3		6373	6390	0.923076923077	-21.2	1	0.001551425	0.544	0.0	0.0	-8.306379412175136	15	17	10	3UTR		0	0
mmu-miR-139-5p	XM_011250816	Ntrk3		6947	6983	0.923076923077	-22.9	1	0.003765171	0.456	0.0	0.0	-6.969596721160855	19	36	8	3UTR		0	0
mmu-miR-139-5p	XM_011250817	Ntrk3		4735	4771	0.923076923077	-22.9	1	0.003765171	0.456	0.0	0.0	-6.969596721160855	19	36	8	3UTR		0	0
mmu-miR-223-3p	NM_182809	Ntrk3		3296	3326	0.923076923077	-18.8	1	0.00509357	0.647	2.358139724999999	3.5464757874999995	-4.1706235265052785	17	21	13	3UTR		0	0
mmu-miR-23a-3p	XM_011250817	Ntrk3		3703	3719	0.923076923077	-18.4	1	0.00879639	0.5	0.0	0.0	-10.282012028888563	14	16	10	3UTR		0	0
mmu-miR-23a-3p	NM_182809	Ntrk3		3181	3201	0.923076923077	-19.7	1	7.549817e-06	0.485	1.514401690909091	2.9596111100000004	-11.437878168070881	16	20	11	3UTR		0	0
mmu-miR-24-2-5p	XM_011250816	Ntrk3		10248	10275	0.923076923077	-22.2	1	0.0005349353	0.588	0.0	0.0	-7.382219742266031	17	27	12	3UTR		0	0
mmu-miR-24-2-5p	XM_011250817	Ntrk3		8036	8063	0.923076923077	-22.2	1	0.0005349353	0.588	0.0	0.0	-7.382219742266031	17	27	12	3UTR		0	0
mmu-miR-24-3p	NM_182809	Ntrk3		3305	3325	0.923076923077	-20.8	1	0.005488337	0.632	2.7265626249999992	3.7055015374999987	-12.417709117045238	16	20	8	3UTR		0	0
mmu-miR-26a-5p	XM_011250816	Ntrk3		10114	10147	0.923076923077	-25.1	1	0.0001370035	0.574	0.0	0.0	-3.937574446201665	20	23	10	3UTR		0	0
mmu-miR-26a-5p	XM_011250817	Ntrk3		7902	7935	0.923076923077	-25.1	1	0.0001370035	0.574	0.0	0.0	-3.937574446201665	20	23	10	3UTR		0	0
mmu-miR-26b-5p	XM_011250816	Ntrk3		10124	10147	0.923076923077	-22.8	1	0.0001370035	0.574	0.0	0.0	-3.937574446201665	21	23	11	3UTR		0	0
mmu-miR-26b-5p	XM_011250817	Ntrk3		7912	7935	0.923076923077	-22.8	1	0.0001370035	0.574	0.0	0.0	-3.937574446201665	21	23	11	3UTR		0	0
mmu-miR-27b-3p	XM_011250816	Ntrk3		12200	12226	0.923076923077	-21.6	1	0.0004221021	0.485	0.0	0.0	-7.181801835871946	15	20	8	3UTR		0	0
mmu-miR-27b-3p	XM_011250817	Ntrk3		9988	10014	0.923076923077	-21.6	1	0.0004221021	0.485	0.0	0.0	-7.181801835871946	15	20	8	3UTR		0	0
mmu-miR-361-5p	XM_011250816	Ntrk3		6387	6404	0.923076923077	-21.7	1	7.813863e-07	0.456	0.0	0.0	-12.916587056064323	14	17	11	3UTR		0	0
mmu-miR-361-5p	XM_011250816	Ntrk3		7686	7703	0.923076923077	-21.5	1	9.366423e-05	0.485	0.0	0.0	-10.836001207187305	14	17	6	3UTR		0	0
mmu-miR-361-5p	XM_011250817	Ntrk3		4175	4192	0.923076923077	-21.7	1	7.813863e-07	0.456	0.0	0.0	-12.916587056064323	14	17	11	3UTR		0	0
mmu-miR-361-5p	XM_011250817	Ntrk3		5474	5491	0.923076923077	-21.5	1	9.366423e-05	0.485	0.0	0.0	-10.836001207187305	14	17	6	3UTR		0	0
mmu-miR-375-3p	XM_011250817	Ntrk3		6087	6107	0.923076923077	-21.8	1	0.0009809019	0.485	0.0	0.0	-7.650646301409068	19	20	19	3UTR		0	0
mmu-miR-674-3p	NM_182809	Ntrk3		2064	2105	0.923076923077	-21.2	1	2.817712e-05	0.412	1.8524359000000004	2.7596294875000007	-3.793324837357118	16	41	10	3UTR		0	0
mmu-miR-24-3p	XM_011250816	Ntrk3		7389	7408	0.984615384615	-22.0	1	1.072797e-05	0.397	0.0	0.0	-7.483038834232987	16	19	11	3UTR		0	0
mmu-miR-24-3p	XM_011250817	Ntrk3		5177	5196	0.984615384615	-22.0	1	1.072797e-05	0.397	0.0	0.0	-7.483038834232987	16	19	11	3UTR		0	0
mmu-let-7b-5p	XM_011250816	Ntrk3		11644	11666	1.0	-23.6	1	0.0156207	0.485	0.0	0.0	-7.371380111199145	17	22	10	3UTR		0	0
mmu-let-7b-5p	XM_011250817	Ntrk3		9432	9454	1.0	-23.6	1	0.0156207	0.485	0.0	0.0	-7.371380111199145	17	22	10	3UTR		0	0
mmu-let-7c-5p	XM_011250816	Ntrk3		11644	11666	1.0	-22.5	1	0.0156207	0.485	0.0	0.0	-6.514540193678739	16	22	10	3UTR		0	0
mmu-let-7c-5p	XM_011250817	Ntrk3		9432	9454	1.0	-22.5	1	0.0156207	0.485	0.0	0.0	-6.514540193678739	16	22	10	3UTR		0	0
mmu-miR-139-5p	XM_011250816	Ntrk3		12205	12225	1.0	-24.1	1	0.001699588	0.485	0.0	0.0	-12.650758197348852	16	20	8	3UTR		0	0
mmu-miR-139-5p	XM_011250816	Ntrk3		15350	15371	1.0	-21.4	0	0.04883923	0.529	0.0	0.0	-17.358053667448043	16	21	13	3UTR		0	0
mmu-miR-139-5p	XM_011250817	Ntrk3		9993	10013	1.0	-24.1	1	0.001699588	0.485	0.0	0.0	-12.650758197348852	16	20	8	3UTR		0	0
mmu-miR-139-5p	XM_011250817	Ntrk3		13138	13159	1.0	-21.4	0	0.04883923	0.529	0.0	0.0	-17.358053667448043	16	21	13	3UTR		0	0
mmu-miR-140-3p	XM_011250816	Ntrk3		6550	6576	1.0	-21.7	1	0.0005069178	0.5	0.0	0.0	-8.056611621014136	19	26	8	3UTR		0	0
mmu-miR-140-3p	XM_011250817	Ntrk3		4338	4364	1.0	-21.7	1	0.0005069178	0.5	0.0	0.0	-8.056611621014136	19	26	8	3UTR		0	0
mmu-miR-186-5p	XM_011250816	Ntrk3		11723	11739	1.0	-20.5	0	0.0001964123	0.574	0.0	0.0	-17.110244939514768	14	16	9	3UTR		0	0
mmu-miR-186-5p	XM_011250817	Ntrk3		9511	9527	1.0	-20.5	0	0.0001964123	0.574	0.0	0.0	-17.110244939514768	14	16	9	3UTR		0	0
mmu-miR-193b-3p	XM_011250816	Ntrk3		6782	6797	1.0	-23.8	1	0.0002598635	0.397	0.0	0.0	-4.95700071937229	14	15	14	3UTR		0	0
mmu-miR-193b-3p	XM_011250817	Ntrk3		4570	4585	1.0	-23.8	1	0.0002598635	0.397	0.0	0.0	-4.95700071937229	14	15	14	3UTR		0	0
mmu-miR-214-3p	XM_011250816	Ntrk3		9874	9895	1.0	-27.5	1	0.009266343	0.559	0.0	0.0	-6.514540193678739	18	21	8	3UTR		0	0
mmu-miR-214-3p	XM_011250816	Ntrk3		11628	11664	1.0	-27.6	1	0.01212154	0.471	0.0	0.0	-12.110873152550473	16	23	9	3UTR		0	0
mmu-miR-214-3p	XM_011250817	Ntrk3		7639	7683	1.0	-27.6	1	0.009266343	0.559	0.0	0.0	-6.514540193678739	18	22	8	3UTR		0	0
mmu-miR-214-3p	XM_011250817	Ntrk3		9416	9452	1.0	-27.6	1	0.01212154	0.471	0.0	0.0	-12.110873152550473	16	23	9	3UTR		0	0
mmu-miR-214-5p	NM_182809	Ntrk3		3280	3304	1.0	-22.1	1	0.02205048	0.588	3.1580528	3.3354686099999995	-6.03692083205025	19	24	7	3UTR		0	0
mmu-miR-24-3p	XM_011250816	Ntrk3		11273	11303	1.0	-25.7	1	5.327538e-05	0.5	0.0	0.0	-3.793324837357118	17	30	12	3UTR		0	0
mmu-miR-24-3p	XM_011250816	Ntrk3		12259	12290	1.0	-22.8	1	0.001248353	0.515	0.0	0.0	-5.226705058867908	18	31	11	3UTR		0	0
mmu-miR-24-3p	XM_011250816	Ntrk3		11229	11258	1.0	-22.9	1	0.02122597	0.603	0.0	0.0	-5.226705058867908	20	29	12	3UTR		0	0
mmu-miR-24-3p	XM_011250817	Ntrk3		9061	9091	1.0	-25.7	1	5.327538e-05	0.5	0.0	0.0	-3.793324837357118	17	30	12	3UTR		0	0
mmu-miR-24-3p	XM_011250817	Ntrk3		10047	10078	1.0	-22.8	1	0.001248353	0.515	0.0	0.0	-5.226705058867908	18	31	11	3UTR		0	0
mmu-miR-24-3p	XM_011250817	Ntrk3		9017	9046	1.0	-22.9	1	0.02122597	0.603	0.0	0.0	-5.226705058867908	20	29	12	3UTR		0	0
mmu-miR-24-3p	NM_182809	Ntrk3		2694	2715	1.0	-21.0	1	0.0004067268	0.471	2.90516425	3.0312527700000005	-8.056611621014136	17	21	11	3UTR		0	0
mmu-miR-24-3p	NM_182809	Ntrk3		2631	2656	1.0	-21.1	1	7.750724e-05	0.485	2.4327239727272727	3.43223394125	-4.849714495602881	18	25	11	3UTR		0	0
mmu-miR-26a-5p	XM_011250816	Ntrk3		6366	6406	1.0	-24.1	1	7.421361e-05	0.456	0.0	0.0	-7.307599033628058	20	40	10	3UTR		0	0
mmu-miR-26a-5p	XM_011250817	Ntrk3		4154	4194	1.0	-24.1	1	7.421361e-05	0.456	0.0	0.0	-7.307599033628058	20	40	10	3UTR		0	0
mmu-miR-27a-3p	XM_011250816	Ntrk3		12200	12226	1.0	-24.1	1	0.0004221021	0.485	0.0	0.0	-7.181801835871946	16	21	8	3UTR		0	0
mmu-miR-27a-3p	XM_011250817	Ntrk3		9988	10014	1.0	-24.1	1	0.0004221021	0.485	0.0	0.0	-7.181801835871946	16	21	8	3UTR		0	0
mmu-miR-30c-5p	XM_011250816	Ntrk3		13954	13985	1.0	-19.0	1	0.0003272638	0.574	0.0	0.0	-14.721989301696164	16	31	8	3UTR		0	0
mmu-miR-30c-5p	XM_011250817	Ntrk3		11742	11773	1.0	-19.0	1	0.0003272638	0.574	0.0	0.0	-14.721989301696164	16	31	8	3UTR		0	0
mmu-miR-532-5p	XM_011250816	Ntrk3		11269	11312	1.0	-22.6	1	2.222633e-05	0.529	0.0	0.0	-3.793324837357118	20	43	8	3UTR		0	0
mmu-miR-532-5p	XM_011250817	Ntrk3		9057	9100	1.0	-22.6	1	2.222633e-05	0.529	0.0	0.0	-3.793324837357118	20	43	8	3UTR		0	0
mmu-miR-99a-5p	NM_182809	Ntrk3		2673	2691	1.0	-19.1	1	0.0003041922	0.471	3.151453436363637	2.9949030837499997	-10.581821137417268	16	18	11	3UTR		0	0
mmu-miR-140-3p	NM_010548	Il10	interleukin 10	915	930	0.923076923077	-19.3	1	3.284769e-06	0.588	-0.9184100000000001	0.3692111775000001	-11.900812369595112	13	15	7	3UTR		0	0
mmu-miR-24-2-5p	NM_010548	Il10		1100	1122	0.961538461538	-22.2	1	3.354511e-05	0.441	0.028842999999999983	0.46072548125	-6.877985943391768	16	22	8	3UTR		0	0
mmu-miR-139-5p	NM_010548	Il10		1238	1257	1.0	-18.5	1	1.77453e-06	0.618	0.7136763333333334	1.57063824875	-9.395960284116024	15	19	9	3UTR		0	0
mmu-miR-214-3p	NM_010548	Il10		609	634	1.0	-23.1	1	0.000830499	0.544	-0.03136410000000002	0.5739143587499997	-5.315504530326973	17	25	8	3UTR		0	0
mmu-let-7b-5p	NM_001324486	Il10ra	interleukin 10 receptor, alpha	1825	1845	0.923076923077	-20.2	1	0.02502211	0.485	0.373154142857143	0.32783407249999996	-7.519622156624818	17	20	13	3UTR		0	0
mmu-let-7b-5p	NM_008348	Il10ra		1831	1851	0.923076923077	-20.2	1	0.02502211	0.485	0.3163263571428572	0.345734795	-7.519622156624818	17	20	13	3UTR		0	0
mmu-let-7c-5p	NM_001324486	Il10ra		1825	1845	0.923076923077	-19.9	1	0.02502211	0.485	0.373154142857143	0.32783407249999996	-7.519622156624818	17	20	13	3UTR		0	0
mmu-let-7c-5p	NM_008348	Il10ra		1831	1851	0.923076923077	-19.9	1	0.02502211	0.485	0.3163263571428572	0.345734795	-7.519622156624818	17	20	13	3UTR		0	0
mmu-miR-15a-5p	NM_001324486	Il10ra		2467	2490	0.923076923077	-21.2	1	0.001602432	0.456	1.20025681	0.85821631	-6.09222096393106	17	23	10	3UTR		0	1
mmu-miR-15a-5p	NM_008348	Il10ra		2473	2496	0.923076923077	-21.2	1	0.001602432	0.456	1.40514811	0.9259631712499998	-6.09222096393106	17	23	10	3UTR		0	1
mmu-miR-193b-3p	NM_001324486	Il10ra		3067	3088	0.923076923077	-23.9	1	0.0007740509	0.456	1.57581446	0.717337629375	-10.449774559155296	15	21	6	3UTR		0	0
mmu-miR-214-3p	NM_001324486	Il10ra		2518	2538	0.923076923077	-27.2	1	0.001380854	0.471	0.3385476875	0.3550719299999999	-8.415498954871785	18	20	16	3UTR		0	0
mmu-miR-214-3p	NM_001324486	Il10ra		3270	3294	0.923076923077	-23.7	1	0.07123215	0.471	0.5209643333333331	0.8258936725	-5.850804021967834	19	24	7	3UTR		0	0
mmu-miR-214-3p	NM_008348	Il10ra		2524	2544	0.923076923077	-27.2	1	0.001380854	0.471	0.24353673124999997	0.31293670624999986	-8.415498954871785	18	20	16	3UTR		0	0
mmu-miR-214-3p	NM_008348	Il10ra		3276	3300	0.923076923077	-23.7	1	0.07123215	0.471	0.7350005555555555	0.8701471425000002	-5.850804021967834	19	24	7	3UTR		0	0
mmu-miR-214-5p	NM_001324486	Il10ra		3204	3239	0.923076923077	-20.9	1	3.00977e-05	0.456	-0.2617032727272728	0.60297623	-10.021548237390759	15	18	9	3UTR		0	0
mmu-miR-214-5p	NM_008348	Il10ra		3065	3084	0.923076923077	-20.3	1	0.0002314722	0.5	2.115857166666667	0.7509428918750001	-7.838728935692706	15	19	10	3UTR		0	0
mmu-miR-24-2-5p	NM_008348	Il10ra		3229	3247	0.923076923077	-18.0	1	0.0001268564	0.471	0.15362950000000003	0.27135443374999996	-8.539084536786948	13	18	6	3UTR		0	0
mmu-miR-26a-5p	NM_001324486	Il10ra		2228	2284	0.923076923077	-20.3	1	0.001432934	0.441	0.18200590909090908	0.22838517625000004	-6.782339277446944	15	21	11	3UTR		0	0
mmu-miR-24-3p	NM_001324486	Il10ra		2999	3035	1.0	-24.7	1	0.0001107389	0.5	-0.8811461428571427	0.521775298125	-4.849714495602881	14	19	7	3UTR		0	1
mmu-miR-24-3p	NM_001324486	Il10ra		3142	3160	1.0	-21.3	1	0.001402285	0.456	1.25509055	0.531397105	-5.813840636892696	15	18	8	3UTR		0	1
mmu-miR-24-3p	NM_008348	Il10ra		3005	3041	1.0	-24.7	1	0.0001107389	0.5	-0.6152908571428571	0.5341831356250001	-4.849714495602881	14	19	7	3UTR		0	1
mmu-miR-24-3p	NM_008348	Il10ra		3148	3166	1.0	-21.3	1	0.001402285	0.456	0.1938704333333334	0.35187399999999996	-5.813840636892696	15	18	8	3UTR		0	1
mmu-miR-26a-5p	NM_008348	Il10ra		2234	2290	1.0	-20.3	1	0.001432934	0.441	-0.5918873181818182	0.44518359750000003	-6.782339277446944	15	21	11	3UTR		0	0
mmu-miR-361-5p	NM_001324486	Il10ra		2753	2772	1.0	-26.1	1	3.125091e-05	0.471	1.6653161666666663	0.7592299535	-10.093792036827557	18	19	18	3UTR		0	0
mmu-miR-361-5p	NM_008348	Il10ra		2759	2778	1.0	-26.1	1	3.125091e-05	0.471	0.571826855	0.7258225096249998	-10.093792036827557	18	19	18	3UTR		0	0
mmu-miR-532-5p	NM_001324486	Il10ra		2089	2106	1.0	-20.8	1	0.000119855	0.5	1.995591125	0.26816466999999994	-10.596793063525729	14	17	10	3UTR		0	0
mmu-miR-532-5p	NM_008348	Il10ra		2095	2112	1.0	-20.8	1	0.000119855	0.5	0.5635278625	0.2850709149999999	-10.596793063525729	14	17	10	3UTR		0	0
mmu-miR-24-2-5p	NM_008349	Il10rb	interleukin 10 receptor, beta	1279	1311	0.923076923077	-21.4	1	0.02166109	0.485	-0.2747135806451612	0.17113811749999996	-4.1706235265052785	15	32	10	3UTR		0	0
mmu-miR-674-3p	NM_008349	Il10rb		1351	1363	0.923076923077	-21.9	1	2.883146e-05	0.471	-0.12072676363636364	-0.09388667625000005	-9.779611548941542	11	12	11	3UTR		0	0
mmu-let-7b-5p	XM_030242162	Il11	interleukin 11	1809	1837	0.923076923077	-20.9	1	0.004917856	0.529	0.0	0.0	-8.004855389940193	19	28	9	3UTR		0	0
mmu-let-7b-5p	NM_008350	Il11		1791	1819	0.923076923077	-20.9	1	0.004917856	0.529	0.8082162452941177	0.79697656375	-8.004855389940193	19	28	9	3UTR		0	0
mmu-let-7c-5p	XM_030242162	Il11		1809	1837	0.923076923077	-20.6	1	0.004917856	0.529	0.0	0.0	-8.004855389940193	19	28	9	3UTR		0	0
mmu-let-7c-5p	NM_008350	Il11		1791	1819	0.923076923077	-20.6	1	0.004917856	0.529	0.8082162452941177	0.79697656375	-8.004855389940193	19	28	9	3UTR		0	0
mmu-miR-193b-3p	XM_030242162	Il11		977	994	0.923076923077	-19.9	1	3.643328e-05	0.544	0.0	0.0	-14.14058541220323	14	17	6	3UTR		0	0
mmu-miR-193b-3p	NM_001290423	Il11		860	877	0.923076923077	-19.9	1	3.643328e-05	0.544	0.5623113333333334	0.01944721125	-14.14058541220323	14	17	6	3UTR		0	0
mmu-miR-193b-3p	NM_008350	Il11		959	976	0.923076923077	-19.9	1	3.643328e-05	0.544	-0.4209447166666667	0.62894687125	-14.14058541220323	14	17	6	3UTR		0	0
mmu-miR-203-3p	NM_001290423	Il11		1325	1350	0.923076923077	-17.4	1	0.04568208	0.603	1.4192050222222221	0.8400710511250002	-9.964902622363823	15	20	9	3UTR		0	1
mmu-miR-214-3p	XM_030242162	Il11		1867	1889	0.923076923077	-26.3	1	0.001882307	0.588	0.0	0.0	-6.514540193678739	19	22	14	3UTR		0	0
mmu-miR-214-5p	NM_008350	Il11		1118	1170	0.923076923077	-24.9	1	0.0001981156	0.426	2.2563577777777777	-0.07650901125	-11.584707779840164	17	26	9	3UTR		0	0
mmu-miR-24-2-5p	NM_001290423	Il11		864	879	0.923076923077	-17.4	1	4.688182e-05	0.529	1.7824974444444446	0.0816411575	-9.49538286468045	12	15	9	3UTR		0	0
mmu-miR-375-3p	XM_030242162	Il11		1607	1640	0.923076923077	-20.3	1	0.0008856605	0.471	0.0	0.0	-3.937574446201665	19	28	12	3UTR		0	0
mmu-miR-375-3p	NM_008350	Il11		1589	1622	0.923076923077	-20.3	1	0.0008856605	0.471	0.8956571750000001	0.8202400450000003	-3.937574446201665	19	28	12	3UTR		0	0
mmu-miR-674-3p	NM_008350	Il11		1002	1021	0.923076923077	-18.1	1	2.287373e-06	0.5	2.008488923076923	-0.030308183749999995	-8.401646015436656	13	19	6	3UTR		0	0
mmu-miR-214-3p	NM_001290423	Il11		1750	1772	1.0	-26.3	1	0.001882307	0.588	0.8607457666666666	0.230650245375	-6.514540193678739	19	22	14	3UTR		0	0
mmu-miR-214-3p	NM_008350	Il11		1849	1871	1.0	-26.3	1	0.001882307	0.588	1.3713323128571424	0.7628091005	-6.514540193678739	19	22	14	3UTR		0	0
mmu-miR-214-5p	XM_030242162	Il11		1136	1188	1.0	-24.9	1	0.0001981156	0.426	0.0	0.0	-11.584707779840164	17	26	9	3UTR		0	0
mmu-miR-214-5p	NM_001290423	Il11		1019	1071	1.0	-24.9	1	0.0001981156	0.426	0.45569227777777777	0.54187517125	-11.584707779840164	17	26	9	3UTR		0	0
mmu-miR-375-3p	NM_001290423	Il11		1490	1523	1.0	-20.3	1	0.0008856605	0.471	0.4564107204166665	0.8793475749999999	-3.937574446201665	19	28	12	3UTR		0	0
mmu-miR-532-5p	XM_030242162	Il11		1828	1843	1.0	-19.8	1	0.0001919757	0.5	0.0	0.0	-8.84191723010447	14	15	14	3UTR		0	0
mmu-miR-532-5p	NM_001290423	Il11		1711	1726	1.0	-19.8	1	0.0001919757	0.5	0.5642915125	0.5927617809999999	-8.84191723010447	14	15	14	3UTR		0	0
mmu-miR-532-5p	NM_008350	Il11		1810	1825	1.0	-19.8	1	0.0001919757	0.5	0.610631875	0.9017202283749999	-8.84191723010447	14	15	14	3UTR		0	0
mmu-miR-674-3p	NM_001290423	Il11		903	922	1.0	-18.1	1	2.287373e-06	0.5	0.14404036153846156	0.25489580750000007	-8.401646015436656	13	19	6	3UTR		0	0
mmu-miR-214-5p	NM_010549	Il11ra1	interleukin 11 receptor, alpha chain 1	1640	1657	0.923076923077	-18.6	1	2.949442e-06	0.529	0.8223165714285712	0.5233390987500001	-7.200596714065421	14	17	10	3UTR		0	0
mmu-miR-27a-3p	NM_001172054	Il11ra1		1781	1817	0.923076923077	-21.7	1	0.002830215	0.529	0.4002040464285715	0.6675038957327586	-5.4812609810729835	20	36	9	3UTR		0	0
mmu-miR-27a-3p	NM_001163401	Il11ra1		1695	1731	0.923076923077	-21.7	1	0.002830215	0.529	0.4002040464285715	0.6675038957327586	-5.4812609810729835	20	36	9	3UTR		0	0
mmu-miR-27a-3p	NM_010549	Il11ra1		1700	1736	0.923076923077	-21.7	1	0.002830215	0.529	0.4002040464285715	0.6675038957327586	-5.4812609810729835	20	36	9	3UTR		0	0
mmu-miR-532-5p	NM_001172054	Il11ra1		1781	1799	0.923076923077	-22.7	1	1.210897e-05	0.515	0.8160973333333333	0.50211687	-11.660992270396932	16	18	9	3UTR		0	0
mmu-miR-532-5p	NM_001163401	Il11ra1		1695	1713	0.923076923077	-22.7	1	1.210897e-05	0.515	0.8160973333333333	0.50211687	-11.660992270396932	16	18	9	3UTR		0	0
mmu-miR-532-5p	NM_010549	Il11ra1		1700	1718	0.923076923077	-22.7	1	1.210897e-05	0.515	0.8160973333333333	0.50211687	-11.660992270396932	16	18	9	3UTR		0	0
mmu-miR-674-3p	NM_001163401	Il11ra1		1616	1654	0.923076923077	-20.3	1	2.85821e-06	0.544	0.11957273333333333	0.44824507	-12.371336944048279	15	21	6	3UTR		0	0
mmu-miR-674-3p	NM_010549	Il11ra1		1621	1659	0.923076923077	-20.3	1	2.85821e-06	0.544	0.11957273333333333	0.44824507	-12.371336944048279	15	21	6	3UTR		0	0
mmu-miR-140-3p	NM_001172054	Il11ra1		1521	1570	0.961538461538	-21.1	1	0.0002065509	0.412	0.582110025	0.54945890375	-14.00999859481628	12	16	8	3UTR		0	0
mmu-miR-140-3p	NM_001163401	Il11ra1		1435	1484	0.961538461538	-21.1	1	0.0002065509	0.412	0.582110025	0.54945890375	-14.00999859481628	12	16	8	3UTR		0	0
mmu-miR-140-3p	NM_010549	Il11ra1		1440	1489	0.961538461538	-21.1	1	0.0002065509	0.412	0.582110025	0.54945890375	-14.00999859481628	12	16	8	3UTR		0	0
mmu-miR-214-3p	NM_001172054	Il11ra1		1626	1649	1.0	-21.5	1	3.695247e-05	0.441	0.6419653333333334	0.4931376275	-8.439355232689946	17	23	6	3UTR		0	0
mmu-miR-214-3p	NM_001163401	Il11ra1		1540	1563	1.0	-21.5	1	3.695247e-05	0.441	0.6419653333333334	0.4931376275	-8.439355232689946	17	23	6	3UTR		0	0
mmu-miR-214-3p	NM_010549	Il11ra1		1545	1568	1.0	-21.5	1	3.695247e-05	0.441	0.6419653333333334	0.4931376275	-8.439355232689946	17	23	6	3UTR		0	0
mmu-miR-23a-3p	NM_001172054	Il11ra1		1668	1691	1.0	-21.6	1	0.0001442629	0.485	0.6724384066666667	0.5323174387499999	-6.013390377618052	18	23	8	3UTR		0	0
mmu-miR-23a-3p	NM_001163401	Il11ra1		1582	1605	1.0	-21.6	1	0.0001442629	0.485	0.6724384066666667	0.5323174387499999	-6.013390377618052	18	23	8	3UTR		0	0
mmu-miR-23a-3p	NM_010549	Il11ra1		1587	1610	1.0	-21.6	1	0.0001442629	0.485	0.6724384066666667	0.5323174387499999	-6.013390377618052	18	23	8	3UTR		0	0
mmu-miR-27a-3p	NM_010550	Il11ra2	interleukin 11 receptor, alpha chain 2	1887	1923	0.923076923077	-21.7	1	0.01147548	0.515	0.46412016428571423	0.4269703200000001	-5.4812609810729835	20	36	9	3UTR		0	0
mmu-miR-27b-3p	NM_010550	Il11ra2		1887	1923	0.923076923077	-19.8	1	0.01147548	0.515	0.63002498	0.49959129500000005	-5.4812609810729835	17	29	10	3UTR		0	0
mmu-miR-674-3p	NM_010550	Il11ra2		1980	2001	0.923076923077	-20.6	1	0.0003283028	0.662	0.35375728	0.4145215442500002	-12.260254848130899	17	21	10	3UTR		0	0
mmu-miR-23a-3p	NM_010550	Il11ra2		1774	1797	1.0	-21.6	1	0.0001442134	0.5	0.652281	0.48941046749999995	-6.013390377618052	18	23	8	3UTR		0	0
mmu-miR-24-3p	NM_010550	Il11ra2		2391	2425	1.0	-21.3	1	0.01400007	0.426	0.6714704781818183	0.651917731	-4.95700071937229	15	34	9	3UTR		0	0
mmu-miR-361-5p	NM_010550	Il11ra2		1902	1922	1.0	-19.5	1	0.006206392	0.515	0.18164652307692306	0.5271201150000001	-9.11461638679582	15	20	7	3UTR		0	0
mmu-let-7b-5p	NM_001159424	Il12a	interleukin 12a	823	842	1.0	-20.3	1	0.03343141	0.515	-0.7616608333333335	0.5534192574999998	-9.729718811739696	16	19	10	3UTR		0	0
mmu-let-7b-5p	NM_008351	Il12a		792	811	1.0	-20.3	1	0.03343141	0.515	-0.7616608333333335	0.5534192574999998	-9.729718811739696	16	19	10	3UTR		0	0
mmu-let-7b-5p	NM_001303244	Il12b	interleukin 12b	1817	1840	0.923076923077	-20.5	1	0.01406527	0.676	-0.07265155555555555	0.11164300379999997	-12.408048357782313	17	23	9	3UTR		0	0
mmu-miR-223-3p	NM_001303244	Il12b		1552	1573	0.923076923077	-18.4	1	0.05250024	0.603	0.22365575000000004	0.07797181510000001	-6.199507187700468	18	21	13	3UTR		0	0
mmu-miR-24-2-5p	NM_001303244	Il12b		1887	1905	0.923076923077	-20.6	1	2.299174e-05	0.515	-0.14704842857142858	0.002547860049999996	-8.20646877397573	15	18	11	3UTR		0	0
mmu-miR-532-5p	NM_001303244	Il12b		1884	1905	0.923076923077	-21.7	1	2.299174e-05	0.515	-0.28365724166666667	0.035545721275	-7.838420809809573	15	21	6	3UTR		0	0
mmu-miR-139-5p	NM_001303244	Il12b		1560	1583	1.0	-22.9	1	0.0150205	0.618	0.13141645454545453	0.12780517630000005	-10.080671321356581	17	23	11	3UTR		0	0
mmu-miR-27a-3p	NM_001303244	Il12b		1277	1299	1.0	-17.2	1	0.008183394	0.75	0.7303292952380952	0.899550815025	-3.937574446201665	16	22	8	3UTR		0	0
mmu-miR-27b-3p	NM_001303244	Il12b		1456	1488	1.0	-19.1	1	0.005931973	0.618	0.05305514013333335	0.6059375587749998	-6.106959766537749	19	24	6	3UTR		0	0
mmu-miR-27b-3p	NM_001303244	Il12b		1270	1299	1.0	-18.5	1	0.008183394	0.75	0.7303292952380952	0.899550815025	-3.937574446201665	19	29	8	3UTR		0	0
mmu-miR-203-3p	XM_006509560	Il12rb1	interleukin 12 receptor, beta 1	2746	2779	0.923076923077	-20.2	1	4.264495e-05	0.574	0.0	0.0	-7.70504628141149	17	19	17	3UTR		0	0
mmu-miR-203-3p	NM_008353	Il12rb1		2755	2788	0.923076923077	-20.2	1	4.264495e-05	0.574	0.07060180000000002	0.06454064500000002	-7.70504628141149	17	19	17	3UTR		0	0
mmu-miR-26a-5p	XM_006509560	Il12rb1		4033	4055	1.0	-20.2	1	0.001081602	0.426	0.0	0.0	-12.916587056064323	14	17	13	3UTR		0	0
mmu-let-7c-5p	NM_001311141	Il12rb2	interleukin 12 receptor, beta 2	1716	1739	1.0	-18.6	1	0.139485	0.574	1.6714878000000002	0.9740490285000001	-6.148579555084091	17	23	7	3UTR		0	0
mmu-let-7g-5p	NM_008355	Il13	interleukin 13	894	921	0.923076923077	-23.4	1	0.006136293	0.485	0.8039858454545455	0.399088015	-8.573508368464264	19	27	11	3UTR		0	1
mmu-miR-140-3p	NM_008355	Il13		692	712	0.984615384615	-23.4	1	9.261152e-06	0.397	0.078341	-0.36508513	-10.514809137851072	15	20	7	3UTR		0	0
mmu-let-7b-5p	NM_008355	Il13		870	921	1.0	-27.4	1	0.006136293	0.485	0.35784087500000006	0.2034587225	-3.937574446201665	19	22	11	3UTR		0	1
mmu-let-7c-5p	NM_008355	Il13		894	921	1.0	-22.8	1	0.006136293	0.485	0.6293814461538462	0.25509638375	-3.937574446201665	21	27	11	3UTR		0	1
mmu-miR-214-5p	NM_008355	Il13		683	743	1.0	-26.5	1	4.014385e-05	0.456	0.4723089222222222	-0.35246735625000003	-6.469211527196086	18	22	11	3UTR		0	0
mmu-miR-23a-3p	NM_008355	Il13		846	892	1.0	-24.9	1	0.0002267401	0.5	-0.3418295133333334	0.59980649	-13.6655996434504	15	17	15	3UTR		0	0
mmu-let-7b-5p	NM_133990	Il13ra1	interleukin 13 receptor, alpha 1	2263	2284	0.923076923077	-20.1	1	0.2918929	0.515	-0.1544257142857143	-0.019782937999999993	-9.221411239775815	15	21	7	3UTR		0	0
mmu-miR-139-5p	NM_133990	Il13ra1		3004	3019	0.923076923077	-20.9	0	0.00252123	0.5	0.2990280766666667	0.09475288899999999	-18.62438196035741	14	15	14	3UTR		0	0
mmu-miR-203-3p	NM_133990	Il13ra1		2615	2633	0.923076923077	-19.3	1	0.000534664	0.588	0.91392428	0.12237804449999999	-9.15685560713928	15	18	10	3UTR		0	0
mmu-miR-26b-5p	NM_133990	Il13ra1		2436	2453	0.923076923077	-15.6	1	0.0007791289	0.647	0.384143625	0.41238561999999995	-4.1706235265052785	15	17	11	3UTR		0	0
mmu-let-7b-5p	NM_133990	Il13ra1		1782	1826	1.0	-25.8	1	0.1242926	0.603	0.4085386914285715	0.2435903455	-4.95700071937229	20	23	16	3UTR		0	0
mmu-let-7c-5p	NM_133990	Il13ra1		1782	1826	1.0	-25.8	1	0.1242926	0.603	0.4085386914285715	0.2435903455	-4.95700071937229	20	23	16	3UTR		0	0
mmu-let-7g-5p	NM_133990	Il13ra1		1804	1826	1.0	-24.0	1	0.1242926	0.603	0.7005986109090909	0.30861252949999995	-8.303804028968646	19	22	9	3UTR		0	0
mmu-miR-214-3p	NM_133990	Il13ra1		2259	2278	1.0	-25.3	1	0.184227	0.5	-0.11143563636363636	0.005175061999999987	-6.782339277446944	15	19	11	3UTR		0	0
mmu-miR-24-2-5p	NM_001254747	Il15	interleukin 15	1031	1048	0.923076923077	-19.3	1	1.288832e-07	0.5	-0.12578833333333336	-0.050964118749999954	-7.16234993030309	14	17	11	3UTR		0	0
mmu-miR-24-2-5p	NM_008357	Il15		1041	1058	0.923076923077	-19.3	1	1.288832e-07	0.5	-0.12578833333333336	-0.05803489374999993	-7.16234993030309	14	17	11	3UTR		0	0
mmu-miR-375-3p	NM_001254747	Il15		988	999	0.923076923077	-20.3	0	0.002116221	0.529	0.5369135979999999	0.15090435224999998	-24.547550470679692	10	11	10	3UTR		0	0
mmu-miR-375-3p	NM_008357	Il15		998	1009	0.923076923077	-20.3	0	0.002116221	0.529	0.5369135979999999	0.14586797599999998	-24.547550470679692	10	11	10	3UTR		0	0
mmu-miR-193b-3p	NM_001271498	Il15ra	interleukin 15 receptor, alpha chain	897	929	0.923076923077	-21.3	1	0.0002424377	0.485	0.29309385714285713	0.17517652266250006	-7.488637800366711	13	17	7	3UTR		0	0
mmu-miR-23a-3p	XM_030247646	Il15ra		1117	1135	0.923076923077	-19.6	1	0.0001674106	0.544	0.0	0.0	-11.501256917078504	17	18	17	3UTR		0	0
mmu-miR-23a-3p	XM_017315695	Il15ra		780	798	0.923076923077	-19.6	1	0.0001674106	0.544	0.0	0.0	-11.501256917078504	17	18	17	3UTR		0	0
mmu-miR-24-3p	XM_030247646	Il15ra		1032	1049	0.923076923077	-19.0	1	4.890422e-07	0.5	0.0	0.0	-12.996924897323014	13	17	6	3UTR		0	1
mmu-miR-24-3p	NM_133836	Il15ra		1008	1025	0.923076923077	-19.0	1	4.890422e-07	0.5	-0.09301318116666667	-0.007260104675000045	-12.996924897323014	13	17	6	3UTR		0	1
mmu-miR-24-3p	NM_001271498	Il15ra		986	1003	0.923076923077	-19.0	1	4.890422e-07	0.5	-0.09301318116666667	-0.007260104675000045	-12.996924897323014	13	17	6	3UTR		0	1
mmu-miR-24-3p	NM_001271497	Il15ra		892	909	0.923076923077	-19.0	1	4.890422e-07	0.5	-0.09301318116666667	-0.007260104675000045	-12.996924897323014	13	17	6	3UTR		0	1
mmu-miR-24-2-5p	XM_017315695	Il15ra		1057	1072	1.0	-17.1	1	0.0009025136	0.5	0.0	0.0	-11.720742970246674	10	15	5	3UTR		0	0
mmu-miR-24-2-5p	NM_008358	Il15ra		1317	1332	1.0	-17.1	1	0.0009025136	0.5	0.25641722	0.03498130083749999	-11.720742970246674	10	15	5	3UTR		0	0
mmu-miR-24-2-5p	NM_001271499	Il15ra		1218	1233	1.0	-17.1	1	0.0009025136	0.5	0.25641722	0.03498130083749999	-11.720742970246674	10	15	5	3UTR		0	0
mmu-miR-24-2-5p	NM_001271500	Il15ra		1119	1134	1.0	-17.1	1	0.0009025136	0.5	0.25641722	0.03498130083749999	-11.720742970246674	10	15	5	3UTR		0	0
mmu-miR-24-2-5p	NM_001271501	Il15ra		1026	1041	1.0	-17.1	1	0.0009025136	0.5	0.25641722	0.03498130083749999	-11.720742970246674	10	15	5	3UTR		0	0
mmu-miR-24-3p	XM_030247646	Il15ra		1124	1150	1.0	-21.4	1	0.0007161582	0.515	0.0	0.0	-7.8606057810956464	14	18	8	3UTR		0	1
mmu-miR-24-3p	NM_133836	Il15ra		1100	1126	1.0	-21.4	1	0.0007161582	0.515	-0.20354675000000003	-0.39609063842500003	-7.8606057810956464	14	18	8	3UTR		0	1
mmu-miR-24-3p	NM_001271498	Il15ra		1078	1104	1.0	-21.4	1	0.0007161582	0.515	-0.20354675000000003	-0.39609063842500003	-7.8606057810956464	14	18	8	3UTR		0	1
mmu-miR-24-3p	NM_001271497	Il15ra		984	1010	1.0	-21.4	1	0.0007161582	0.515	-0.20354675000000003	-0.39609063842500003	-7.8606057810956464	14	18	8	3UTR		0	1
mmu-miR-24-3p	XM_017315695	Il15ra		787	813	1.0	-21.4	1	0.0007161582	0.515	0.0	0.0	-7.8606057810956464	14	18	8	3UTR		0	1
mmu-miR-24-3p	NM_008358	Il15ra		1047	1073	1.0	-21.4	1	0.0007161582	0.515	-0.20354675000000003	-0.39609063842500003	-7.8606057810956464	14	18	8	3UTR		0	1
mmu-miR-24-3p	NM_001271499	Il15ra		948	974	1.0	-21.4	1	0.0007161582	0.515	-0.20354675000000003	-0.39609063842500003	-7.8606057810956464	14	18	8	3UTR		0	1
mmu-miR-24-3p	NM_001271500	Il15ra		849	875	1.0	-21.4	1	0.0007161582	0.515	-0.20354675000000003	-0.39609063842500003	-7.8606057810956464	14	18	8	3UTR		0	1
mmu-miR-24-3p	NM_001271501	Il15ra		756	782	1.0	-21.4	1	0.0007161582	0.515	-0.20354675000000003	-0.39609063842500003	-7.8606057810956464	14	18	8	3UTR		0	1
mmu-miR-375-3p	XM_030247646	Il15ra		1509	1526	1.0	-18.6	1	0.04701353	0.588	0.0	0.0	-9.33931466908909	16	17	16	3UTR		0	0
mmu-miR-375-3p	NM_133836	Il15ra		1485	1502	1.0	-18.6	1	0.04701353	0.588	-0.20050908571428572	0.10535997208749998	-9.33931466908909	16	17	16	3UTR		0	0
mmu-miR-375-3p	NM_001271498	Il15ra		1463	1480	1.0	-18.6	1	0.04701353	0.588	-0.20050908571428572	0.10535997208749998	-9.33931466908909	16	17	16	3UTR		0	0
mmu-miR-375-3p	NM_001271497	Il15ra		1369	1386	1.0	-18.6	1	0.04701353	0.588	-0.20050908571428572	0.10535997208749998	-9.33931466908909	16	17	16	3UTR		0	0
mmu-miR-375-3p	XM_017315695	Il15ra		1172	1189	1.0	-18.6	1	0.04701353	0.588	0.0	0.0	-9.33931466908909	16	17	16	3UTR		0	0
mmu-miR-375-3p	NM_008358	Il15ra		1432	1449	1.0	-18.6	1	0.04701353	0.588	-0.20050908571428572	0.10535997208749998	-9.33931466908909	16	17	16	3UTR		0	0
mmu-miR-375-3p	NM_001271499	Il15ra		1333	1350	1.0	-18.6	1	0.04701353	0.588	-0.20050908571428572	0.10535997208749998	-9.33931466908909	16	17	16	3UTR		0	0
mmu-miR-375-3p	NM_001271500	Il15ra		1234	1251	1.0	-18.6	1	0.04701353	0.588	-0.20050908571428572	0.10535997208749998	-9.33931466908909	16	17	16	3UTR		0	0
mmu-miR-375-3p	NM_001271501	Il15ra		1141	1158	1.0	-18.6	1	0.04701353	0.588	-0.20050908571428572	0.10535997208749998	-9.33931466908909	16	17	16	3UTR		0	0
mmu-miR-674-3p	NM_001271498	Il15ra		879	921	1.0	-18.0	1	0.0007141702	0.5	0.7180034606060607	-0.0192933673375	-5.838533207394711	18	42	9	3UTR		0	0
mmu-miR-23a-3p	NM_010551	Il16	interleukin 16	4518	4560	0.923076923077	-23.3	1	0.004006884	0.574	0.98245028292683	1.1538752049999998	-9.546562468637928	17	42	9	3UTR		0	0
mmu-miR-23a-3p	NM_001360089	Il16		2448	2490	0.923076923077	-23.3	1	0.004006884	0.574	0.34474501951219505	1.0918252850000003	-9.546562468637928	17	42	9	3UTR		0	0
mmu-miR-26a-5p	NM_010551	Il16		4860	4880	0.923076923077	-18.0	0	0.0008967778	0.5	1.4974999999999998	0.8584875000000001	-14.766328272341307	15	20	12	3UTR		0	0
mmu-miR-361-5p	NM_001360089	Il16		2246	2266	0.923076923077	-20.2	1	0.0001023668	0.353	-0.006591630769230776	-0.03440666500000003	-14.159093524392503	15	20	10	3UTR		0	0
mmu-miR-532-5p	NM_001360089	Il16		3039	3060	0.923076923077	-27.4	1	0.007454156	0.5	-0.6898697416666667	0.29433488250000006	-6.936790066878343	19	21	15	3UTR		0	0
mmu-miR-186-5p	NM_001360089	Il16		2900	2914	1.0	-20.7	0	0.003580987	0.529	2.8024808	1.4347222450000001	-20.48026952694116	13	14	13	3UTR		0	0
mmu-miR-375-3p	NM_001360089	Il16		2143	2167	1.0	-18.1	1	0.007000975	0.456	2.86108685	0.5503171605000001	-7.49779848186265	18	24	10	3UTR		0	0
mmu-miR-532-5p	NM_010551	Il16		5109	5130	1.0	-27.4	1	0.007454156	0.5	0.6246944166666667	0.4911296287499998	-6.936790066878343	19	21	15	3UTR		0	0
mmu-miR-140-3p	NM_145837	Il17d	interleukin 17D	1022	1053	0.923076923077	-19.2	1	0.0005433198	0.456	0.3025265	-0.34162705875000005	-8.750273835336888	15	21	8	3UTR		0	0
mmu-miR-214-3p	NM_145856	Il17f	interleukin 17F	694	733	0.923076923077	-21.0	1	0.00265219	0.559	0.669241357142857	1.9607364574999997	-6.199507187700468	16	23	11	3UTR		0	0
mmu-miR-214-3p	XM_006495523	Il17f		1463	1502	0.923076923077	-21.0	1	0.00265219	0.559	0.0	0.0	-6.199507187700468	16	23	11	3UTR		0	0
mmu-miR-375-3p	NM_145856	Il17f		967	988	1.0	-19.7	1	0.003628488	0.471	1.2445391	0.1306186075000001	-5.4812609810729835	17	21	9	3UTR		0	0
mmu-miR-15a-5p	NM_008359	Il17ra	interleukin 17 receptor A	3068	3118	0.923076923077	-21.0	1	0.0004738585	0.559	0.04644625787878789	-0.09139888525000002	-3.793324837357118	20	41	10	3UTR		0	0
mmu-miR-27b-3p	NM_008359	Il17ra		3091	3113	0.923076923077	-21.0	1	0.003026178	0.559	0.14447431600000002	-0.04808127937500001	-6.5006872542436085	17	22	7	3UTR		0	0
mmu-miR-361-5p	NM_008359	Il17ra		3626	3643	0.923076923077	-22.2	1	0.0001238177	0.426	-0.07859004545454547	-0.3204091277500001	-14.721989301696164	14	17	11	3UTR		0	0
mmu-let-7g-5p	NM_008359	Il17ra		3611	3649	1.0	-20.3	1	1.931134e-05	0.412	-0.3492927125	-0.45175939025	-5.962462745001676	16	20	13	3UTR		0	0
mmu-miR-674-3p	NM_008359	Il17ra		3681	3702	1.0	-24.1	1	0.0001326151	0.426	-0.04088676923076922	-0.5514751245	-6.969596721160855	17	21	11	3UTR		0	0
mmu-miR-674-3p	NM_008359	Il17ra		3375	3392	1.0	-22.8	1	0.0009526989	0.382	0.20499134400000005	-0.278459622	-10.282012028888563	13	17	10	3UTR		0	0
mmu-miR-214-3p	NM_019583	Il17rb	interleukin 17 receptor B	1938	1955	0.923076923077	-23.2	1	0.0008225845	0.456	1.0021652	0.2986303787499999	-9.33931466908909	15	17	11	3UTR		0	0
mmu-miR-139-5p	NM_019583	Il17rb		1700	1719	1.0	-19.1	1	0.001060709	0.574	3.3345642500000006	1.3480999297500003	-10.103452796090483	16	19	12	3UTR		0	0
mmu-miR-532-5p	NM_019583	Il17rb		1825	1843	1.0	-17.7	1	0.000681354	0.603	1.2209784916666666	0.88970709875	-13.6655996434504	15	18	12	3UTR		0	0
mmu-let-7g-5p	NM_134437	Il17rd	interleukin 17 receptor D	7458	7499	0.923076923077	-19.2	1	0.0008090017	0.485	-0.06701797741935482	0.10639447999999997	-4.6730240064523	21	41	7	3UTR		0	0
mmu-miR-139-5p	XM_006518668	Il17rd		3667	3696	0.923076923077	-21.5	1	0.003665502	0.485	0.0	0.0	-8.237904470243807	17	29	9	3UTR		0	0
mmu-miR-139-5p	XM_006518668	Il17rd		6896	6915	0.923076923077	-20.9	1	4.902945e-05	0.544	0.0	0.0	-11.459792044404098	14	19	6	3UTR		0	0
mmu-miR-140-3p	NM_134437	Il17rd		3165	3190	0.923076923077	-19.8	1	7.944215e-05	0.603	0.10465334166666662	0.1760661375	-3.937574446201665	21	25	9	3UTR		0	1
mmu-miR-15a-5p	NM_134437	Il17rd		4803	4832	0.923076923077	-20.5	1	0.000454808	0.515	-0.04993078260869566	0.118516435	-3.937574446201665	21	29	10	3UTR		0	0
mmu-miR-15a-5p	XM_006518668	Il17rd		4579	4608	0.923076923077	-20.5	1	0.000454808	0.515	0.0	0.0	-3.937574446201665	21	29	10	3UTR		0	0
mmu-miR-193b-3p	NM_134437	Il17rd		7250	7288	0.923076923077	-25.5	1	6.457635e-05	0.397	0.3455632909090909	0.03618420624999999	-8.303804028968646	19	38	10	3UTR		0	0
mmu-miR-193b-3p	XM_006518668	Il17rd		7026	7064	0.923076923077	-25.5	1	6.457635e-05	0.397	0.0	0.0	-8.303804028968646	19	38	10	3UTR		0	0
mmu-miR-203-3p	NM_134437	Il17rd		6028	6053	0.923076923077	-16.0	1	0.00961255	0.75	0.3552968785714285	0.030822286250000053	-4.95700071937229	14	16	14	3UTR		0	0
mmu-miR-203-3p	XM_006518668	Il17rd		5804	5829	0.923076923077	-16.0	1	0.00961255	0.75	0.0	0.0	-4.95700071937229	14	16	14	3UTR		0	0
mmu-miR-214-5p	NM_134437	Il17rd		7115	7141	0.923076923077	-22.6	1	3.806456e-05	0.529	-0.12021367333333335	0.310949375	-8.145411092473203	18	26	8	3UTR		0	0
mmu-miR-23a-3p	NM_134437	Il17rd		7409	7428	0.923076923077	-19.8	1	2.890558e-09	0.412	-0.03139978888888885	0.11584587624999998	-5.927332678853777	16	19	9	3UTR		0	0
mmu-miR-23a-3p	XM_006518668	Il17rd		7185	7204	0.923076923077	-19.8	1	2.890558e-09	0.412	0.0	0.0	-5.927332678853777	16	19	9	3UTR		0	0
mmu-miR-24-2-5p	NM_134437	Il17rd		7602	7629	0.923076923077	-21.3	1	0.02389304	0.529	-0.0342247	-0.076557135	-6.083544976388314	18	27	6	3UTR		0	0
mmu-miR-24-2-5p	XM_006518668	Il17rd		7378	7405	0.923076923077	-21.3	1	0.02389304	0.529	0.0	0.0	-6.083544976388314	18	27	6	3UTR		0	0
mmu-miR-24-3p	NM_134437	Il17rd		3708	3728	0.923076923077	-25.0	1	1.083376e-05	0.471	-0.20384395	0.31691187999999987	-8.81432218342424	16	20	12	3UTR		0	1
mmu-miR-24-3p	XM_006518668	Il17rd		3484	3504	0.923076923077	-25.0	1	1.083376e-05	0.471	0.0	0.0	-8.81432218342424	16	20	12	3UTR		0	1
mmu-miR-26a-5p	XM_006518668	Il17rd		2425	2449	0.923076923077	-22.2	1	0.007509139	0.529	0.0	0.0	-5.413129994833456	20	24	7	3UTR		0	0
mmu-miR-27a-3p	NM_134437	Il17rd		4270	4290	0.923076923077	-21.0	1	3.789527e-05	0.5	0.090328	0.08469307250000002	-9.13262946581958	16	20	11	3UTR		0	0
mmu-miR-27a-3p	XM_006518668	Il17rd		4046	4066	0.923076923077	-21.0	1	3.789527e-05	0.5	0.0	0.0	-9.13262946581958	16	20	11	3UTR		0	0
mmu-miR-27b-3p	NM_134437	Il17rd		4208	4230	0.923076923077	-21.6	1	6.552662e-05	0.382	-0.14284110000000005	0.07948279375000003	-6.825347112316308	18	22	10	3UTR		0	0
mmu-miR-532-5p	NM_134437	Il17rd		5885	5905	0.923076923077	-21.8	1	0.001489421	0.5	-0.09243833333333334	0.0675888125	-7.9900957423105305	16	20	10	3UTR		0	1
mmu-miR-532-5p	XM_006518668	Il17rd		4291	4313	0.923076923077	-21.1	1	6.497587e-05	0.515	0.0	0.0	-7.7817751947826395	18	22	8	3UTR		0	1
mmu-miR-674-3p	XM_006518668	Il17rd		3447	3468	0.923076923077	-22.7	1	0.002237728	0.397	0.0	0.0	-9.076037894184761	16	21	11	3UTR		0	0
mmu-miR-24-3p	NM_134437	Il17rd		2573	2594	0.948717948718	-22.8	1	0.0006195539	0.456	0.704101625	0.12620443750000007	-5.9392953675437665	18	21	8	3UTR		0	1
mmu-miR-361-5p	NM_134437	Il17rd		6796	6814	0.961538461538	-20.6	1	3.580376e-05	0.456	0.8524828000000001	0.88775631625	-10.515061109192176	14	18	10	3UTR		0	0
mmu-let-7b-5p	NM_134437	Il17rd		2643	2667	1.0	-30.1	1	0.0001055437	0.544	-0.01750286086956522	0.47240176625	-3.937574446201665	20	24	14	3UTR		0	0
mmu-let-7b-5p	XM_006518668	Il17rd		2419	2443	1.0	-30.1	1	0.0001055437	0.544	0.0	0.0	-3.937574446201665	20	24	14	3UTR		0	0
mmu-let-7c-5p	NM_134437	Il17rd		2643	2667	1.0	-23.9	1	0.0001055437	0.544	0.18503723157894733	0.52947972375	-3.937574446201665	19	24	10	3UTR		0	0
mmu-let-7c-5p	XM_006518668	Il17rd		2419	2443	1.0	-23.9	1	0.0001055437	0.544	0.0	0.0	-3.937574446201665	19	24	10	3UTR		0	0
mmu-miR-193b-3p	NM_134437	Il17rd		3238	3258	1.0	-24.5	1	2.599886e-05	0.529	0.5477241666666666	0.278493805	-11.709484381106625	15	20	10	3UTR		0	0
mmu-miR-193b-3p	XM_006518668	Il17rd		3014	3034	1.0	-24.5	1	2.599886e-05	0.529	0.0	0.0	-11.709484381106625	15	20	10	3UTR		0	0
mmu-miR-214-3p	XM_006518668	Il17rd		2328	2374	1.0	-22.7	1	0.000157583	0.471	0.0	0.0	-6.199507187700468	19	27	7	3UTR		0	1
mmu-miR-214-5p	NM_134437	Il17rd		4643	4666	1.0	-23.1	1	0.01943032	0.353	-0.03327560000000001	0.2396474387499999	-5.035831305685297	18	23	12	3UTR		0	0
mmu-miR-214-5p	XM_006518668	Il17rd		4419	4442	1.0	-23.1	1	0.01943032	0.353	0.0	0.0	-5.035831305685297	18	23	12	3UTR		0	0
mmu-miR-214-5p	XM_006518668	Il17rd		6891	6917	1.0	-22.6	1	3.806456e-05	0.529	0.0	0.0	-8.145411092473203	18	26	8	3UTR		0	0
mmu-miR-214-5p	XM_006518668	Il17rd		6502	6523	1.0	-21.2	1	0.0004620674	0.426	0.0	0.0	-12.496539703358245	15	21	8	3UTR		0	0
mmu-miR-24-3p	NM_134437	Il17rd		7290	7316	1.0	-24.4	1	2.61534e-05	0.412	0.22723704000000003	0.2603169849999999	-5.4812609810729835	16	20	10	3UTR		0	1
mmu-miR-24-3p	XM_006518668	Il17rd		7066	7092	1.0	-24.4	1	2.61534e-05	0.412	0.0	0.0	-5.4812609810729835	16	20	10	3UTR		0	1
mmu-miR-27a-3p	NM_134437	Il17rd		3042	3061	1.0	-22.7	1	0.01189319	0.515	0.09249074999999998	0.20734168499999994	-6.514540193678739	16	19	7	3UTR		0	0
mmu-miR-27a-3p	XM_006518668	Il17rd		2818	2837	1.0	-22.7	1	0.01189319	0.515	0.0	0.0	-6.514540193678739	16	19	7	3UTR		0	0
mmu-miR-27b-3p	NM_134437	Il17rd		4796	4820	1.0	-23.0	1	9.100488e-05	0.515	-0.06810036363636365	0.17310410874999999	-5.9392953675437665	18	24	11	3UTR		0	0
mmu-miR-27b-3p	XM_006518668	Il17rd		4572	4596	1.0	-23.0	1	9.100488e-05	0.515	0.0	0.0	-5.9392953675437665	18	24	11	3UTR		0	0
mmu-miR-361-5p	NM_134437	Il17rd		7504	7521	1.0	-20.9	0	0.0002374639	0.471	0.175254175	0.03618453874999997	-15.566558404643448	14	17	11	3UTR		0	0
mmu-miR-361-5p	XM_006518668	Il17rd		7280	7297	1.0	-20.9	0	0.0002374639	0.471	0.0	0.0	-15.566558404643448	14	17	11	3UTR		0	0
mmu-miR-532-5p	XM_006518668	Il17rd		5661	5681	1.0	-21.8	1	0.001489421	0.5	0.0	0.0	-7.9900957423105305	16	20	10	3UTR		0	1
mmu-miR-674-3p	NM_134437	Il17rd		3671	3692	1.0	-22.7	1	0.002237728	0.397	0.46692109090909084	0.13679350125	-9.076037894184761	16	21	11	3UTR		0	0
mmu-miR-214-5p	NM_001034031	Il17re	interleukin 17 receptor E	2410	2455	0.923076923077	-23.1	1	0.001467422	0.368	0.009531428571428533	-0.40064186375000005	-6.576805876848628	19	28	7	3UTR		0	0
mmu-miR-214-5p	NM_145826	Il17re		2351	2396	0.923076923077	-23.1	1	0.001467422	0.368	0.009531428571428533	-0.40064186375000005	-6.576805876848628	19	28	7	3UTR		0	0
mmu-miR-214-5p	NM_001362205	Il17re		2291	2336	0.923076923077	-23.1	1	0.001467422	0.368	0.009531428571428533	-0.40064186375000005	-6.576805876848628	19	28	7	3UTR		0	0
mmu-miR-214-5p	NM_001362204	Il17re		2213	2258	0.923076923077	-23.1	1	0.001467422	0.368	0.009531428571428533	-0.40064186375000005	-6.576805876848628	19	28	7	3UTR		0	0
mmu-miR-214-5p	NM_001034029	Il17re		2335	2380	0.923076923077	-23.1	1	0.001467422	0.368	0.009531428571428533	-0.40064186375000005	-6.576805876848628	19	28	7	3UTR		0	0
mmu-miR-193b-3p	NM_001357222	Il18	interleukin 18	885	909	0.923076923077	-20.8	1	0.00375208	0.544	0.10368048999999999	0.20927441374999997	-9.549771743674874	17	24	6	3UTR		0	0
mmu-miR-214-3p	NM_010531	Il18bp	interleukin 18 binding protein	1294	1337	0.923076923077	-24.5	1	2.022019e-05	0.5	-0.21901937999999993	0.4323036025	-8.145411092473203	17	20	13	3UTR		0	0
mmu-miR-532-5p	NM_010531	Il18bp		859	887	0.923076923077	-18.8	1	0.000189239	0.485	1.1121961928571429	0.52736371875	-5.180080914529843	20	28	9	3UTR		0	0
mmu-miR-214-3p	NM_001363982	Il18bp		1267	1310	1.0	-24.5	1	2.022019e-05	0.5	0.7689274399999999	0.23237185874999997	-8.145411092473203	17	20	13	3UTR		0	0
mmu-miR-214-3p	NM_001363982	Il18bp		859	878	1.0	-22.7	1	0.001764191	0.529	1.3835352857142857	0.4892066600000002	-9.141305453362325	17	19	10	3UTR		0	0
mmu-miR-214-5p	XM_017321987	Il18bp		708	759	1.0	-22.9	1	0.0002987545	0.5	0.0	0.0	-6.09222096393106	17	23	10	3UTR		0	0
mmu-let-7b-5p	NM_001161842	Il18r1	interleukin 18 receptor 1	1855	1881	0.923076923077	-20.3	1	0.8200678	0.603	-0.35323390923076925	-0.12745119775000002	-5.180080914529843	20	26	8	3UTR		0	0
mmu-let-7b-5p	NM_001161843	Il18r1		1727	1753	0.923076923077	-20.3	1	0.8166539	0.603	-0.35323390923076925	-0.12745119775000002	-5.180080914529843	20	26	8	3UTR		0	0
mmu-let-7b-5p	NM_008365	Il18r1		2424	2446	0.923076923077	-17.7	1	0.001821983	0.471	-0.24232085714285714	0.005568435000000005	-7.883695381712681	18	22	13	3UTR		0	0
mmu-miR-214-3p	NM_008365	Il18r1		3679	3701	0.923076923077	-26.7	1	0.4730247	0.5	-0.047298923076923044	0.09329476124999998	-5.226705058867908	18	22	8	3UTR		0	1
mmu-miR-223-3p	NM_008365	Il18r1		2470	2494	0.923076923077	-24.4	1	0.004474431	0.529	0.010550866666666677	0.0019163412500000157	-5.3856143151281595	19	24	12	3UTR		0	0
mmu-miR-532-5p	NM_008365	Il18r1		2562	2578	0.923076923077	-19.1	1	0.0008688751	0.574	-0.6082654866666668	-0.08928698374999997	-4.026373917660731	14	16	7	3UTR		0	0
mmu-miR-24-2-5p	NM_008365	Il18r1		2841	2868	1.0	-21.6	1	0.004272294	0.632	0.1786992736842105	0.06667639624999999	-4.95700071937229	15	21	10	3UTR		0	0
mmu-miR-532-5p	NM_010553	Il18rap	interleukin 18 receptor accessory protein	2723	2753	0.923076923077	-24.4	1	0.007714769	0.5	-0.2514798450000001	-0.36553943874999995	-4.993964104447428	19	30	8	3UTR		0	0
mmu-miR-214-3p	NM_010553	Il18rap		3312	3360	1.0	-26.0	1	0.005060889	0.529	-0.38795142222222223	-0.3504480887499999	-9.964902622363823	17	23	9	3UTR		0	0
mmu-miR-214-5p	NM_010553	Il18rap		2330	2352	1.0	-24.1	1	7.47988e-05	0.471	-0.33800775	-0.3052323499999998	-12.408048357782313	16	22	8	3UTR		0	1
mmu-miR-361-5p	NM_010553	Il18rap		3824	3846	1.0	-21.2	1	0.01319132	0.515	1.4996498428571432	0.8190832425	-9.546562468637928	17	22	12	3UTR		0	0
mmu-miR-99a-5p	NM_010553	Il18rap		4623	4642	1.0	-22.4	1	0.002166991	0.529	-0.382071	0.13977581249999993	-7.757046662006918	17	19	14	3UTR		0	0
mmu-miR-140-3p	NM_001355135	Il19	interleukin 19	856	876	1.0	-18.6	1	0.01355954	0.628	0.2696223333333333	0.3605658850416666	-12.422841203781116	17	20	13	3UTR		0	1
mmu-miR-140-3p	NM_001355135	Il19		804	816	1.0	-17.3	1	3.754567e-07	0.471	0.8252602245454544	0.57238179925	-10.39884692653892	11	12	11	3UTR		0	1
mmu-miR-140-3p	NM_001009940	Il19		1100	1120	1.0	-18.6	1	0.01355954	0.628	0.2696223333333333	0.28886721666666665	-12.422841203781116	17	20	13	3UTR		0	1
mmu-let-7c-5p	NM_010554	Il1a	interleukin 1 alpha	1245	1266	0.9230769230769231	-18.3	1	0.004715295	0.588	0.0	0.0	-10.140416181165621	17	21	11	3UTR		0	1
mmu-miR-139-5p	NM_010554	Il1a		1413	1430	0.9230769230769231	-17.1	1	0.001127072	0.676	0.0	0.0	-14.012211976426824	15	17	13	3UTR		0	0
mmu-miR-214-5p	NM_010554	Il1a		1531	1552	0.9230769230769231	-20.0	1	0.001024024	0.471	0.0	0.0	-12.053839269251187	16	21	11	3UTR		0	0
mmu-miR-214-5p	NM_010554	Il1a		964	981	0.9230769230769231	-19.2	0	1.056677e-05	0.544	0.0	0.0	-18.722294448737795	13	17	8	3UTR		0	0
mmu-miR-24-3p	NM_010554	Il1a		1632	1651	0.9230769230769231	-20.2	1	0.0001636453	0.515	0.0	0.0	-16.121120212989716	12	19	7	3UTR		0	0
mmu-miR-27b-3p	NM_010554	Il1a		1801	1817	0.9230769230769231	-17.1	1	0.04570814	0.603	0.0	0.0	-8.91699543934141	15	16	15	3UTR		0	0
mmu-miR-532-5p	NM_010554	Il1a		1615	1650	0.9230769230769231	-21.1	1	0.0001324086	0.515	0.0	0.0	-6.514540193678739	15	18	13	3UTR		0	0
mmu-miR-674-3p	NM_010554	Il1a		1635	1650	0.9230769230769231	-16.0	1	0.0001324086	0.515	0.0	0.0	-15.039336308420934	10	15	7	3UTR		0	0
mmu-let-7b-5p	NM_010554	Il1a		1333	1355	1.0	-20.3	1	0.05412698	0.574	0.0	0.0	-7.139934634634077	19	22	11	3UTR		0	1
mmu-miR-375-3p	NM_008361	Il1b	interleukin 1 beta	934	970	0.9230769230769231	-20.5	1	0.001360373	0.471	0.0	0.0	-3.937574446201665	21	36	11	3UTR		0	0
mmu-miR-532-5p	NM_008361	Il1b		1000	1025	0.9230769230769231	-19.1	1	0.001395445	0.485	0.0	0.0	-8.10682967144978	15	25	10	3UTR		0	0
mmu-miR-214-5p	NM_001146087	Il1f5	interleukin 1 family, member 5 (delta)	873	933	0.923076923077	-21.7	1	0.01338722	0.441	-0.30436481525423714	-0.013869219999999918	-3.937574446201665	21	60	11	3UTR		0	0
mmu-miR-214-5p	NM_001146088	Il1f5		747	807	0.923076923077	-21.7	1	0.01338722	0.441	-0.30436481525423714	-0.013869219999999918	-3.937574446201665	21	60	11	3UTR		0	0
mmu-miR-214-5p	NM_019451	Il1f5		784	844	0.923076923077	-21.7	1	0.01338722	0.441	-0.30436481525423714	-0.013869219999999918	-3.937574446201665	21	60	11	3UTR		0	0
mmu-miR-24-2-5p	NM_019451	Il1f5		731	745	0.923076923077	-18.0	1	0.00403652	0.456	-0.4357742375	0.07944628500000006	-8.829104421649896	11	14	8	3UTR		0	0
mmu-miR-361-5p	NM_001146088	Il1f5		1237	1252	0.923076923077	-16.8	1	0.01710136	0.603	0.11022053333333331	-0.010890785000000038	-11.18522411940593	14	15	14	3UTR		0	0
mmu-miR-532-5p	NM_001146087	Il1f5		1015	1036	0.923076923077	-20.9	1	2.518316e-05	0.559	-0.16774066666666673	-0.08534452375000001	-11.14169921984997	18	21	7	3UTR		0	0
mmu-miR-532-5p	NM_001146088	Il1f5		889	910	0.923076923077	-20.9	1	2.518316e-05	0.559	-0.16774066666666673	-0.08534452375000001	-11.14169921984997	18	21	7	3UTR		0	0
mmu-miR-532-5p	NM_019451	Il1f5		926	947	0.923076923077	-20.9	1	2.518316e-05	0.559	-0.16774066666666673	-0.08534452375000001	-11.14169921984997	18	21	7	3UTR		0	0
mmu-miR-24-3p	NM_001146087	Il1f5		1166	1218	0.961538461538	-22.8	1	3.602493e-06	0.412	-0.40031902857142854	-0.34146531625	-5.585164055853516	15	18	12	3UTR		0	0
mmu-miR-24-3p	NM_001146088	Il1f5		1040	1092	0.961538461538	-22.8	1	3.602493e-06	0.412	-0.40031902857142854	-0.34146531625	-5.585164055853516	15	18	12	3UTR		0	0
mmu-miR-24-3p	NM_019451	Il1f5		1077	1129	0.961538461538	-22.8	1	3.602493e-06	0.412	-0.40031902857142854	-0.34146531625	-5.585164055853516	15	18	12	3UTR		0	0
mmu-miR-674-3p	NM_001146087	Il1f5		1082	1112	1.0	-21.2	1	0.001701783	0.603	-0.7545460222222222	0.012934247499999996	-5.927332678853777	13	16	9	3UTR		0	0
mmu-miR-674-3p	NM_001146088	Il1f5		956	986	1.0	-21.2	1	0.001701783	0.603	-0.7545460222222222	0.012934247499999996	-5.927332678853777	13	16	9	3UTR		0	0
mmu-miR-674-3p	NM_019451	Il1f5		993	1023	1.0	-21.2	1	0.001701783	0.603	-0.7545460222222222	0.012934247499999996	-5.927332678853777	13	16	9	3UTR		0	0
mmu-miR-24-2-5p	NM_019450	Il1f6	interleukin 1 family, member 6	645	673	0.923076923077	-17.3	1	0.001658684	0.618	0.13296500000000006	0.10019908474999999	-8.72026142371513	11	14	7	3UTR		0	0
mmu-miR-140-3p	NM_153511	Il1f9	interleukin 1 family, member 9	1464	1488	0.923076923077	-18.4	1	0.03857998	0.412	0.0	0.0	-6.514540193678739	17	24	10	3UTR		0	0
mmu-miR-23a-3p	NM_153511	Il1f9		1153	1171	0.923076923077	-18.6	1	0.0009388177	0.515	0.23510151666666668	-0.06616197124999998	-8.638904973415304	14	18	6	3UTR		0	0
mmu-miR-24-3p	NM_153511	Il1f9		1467	1517	0.923076923077	-25.3	1	1.373458e-05	0.441	0.0	0.0	-6.818994536638949	17	24	7	3UTR		0	0
mmu-miR-674-3p	NM_153511	Il1f9		1091	1135	0.923076923077	-24.7	1	0.004222832	0.588	-0.7778426666666666	-0.2582719962499999	-8.306035456483334	18	25	9	3UTR		0	0
mmu-miR-532-5p	NM_153511	Il1f9		1573	1616	1.0	-20.0	1	0.0004337324	0.515	0.0	0.0	-10.371861657730689	15	20	10	3UTR		0	0
mmu-miR-140-3p	NM_008362	Il1r1	interleukin 1 receptor, type I	3327	3366	0.923076923077	-19.1	1	0.0003574463	0.544	0.046402663636363646	-0.07361076874999999	-7.371380111199145	13	16	7	3UTR		0	0
mmu-miR-140-3p	NM_001123382	Il1r1		3396	3435	0.923076923077	-19.1	1	0.0003574463	0.544	0.046402663636363646	-0.07361076874999999	-7.371380111199145	13	16	7	3UTR		0	0
mmu-miR-15a-5p	NM_008362	Il1r1		4665	4694	0.923076923077	-17.3	1	0.01264457	0.75	0.33792612380952375	0.8133121124999999	-8.401646015436656	18	29	9	3UTR		0	0
mmu-miR-15a-5p	NM_001123382	Il1r1		4734	4763	0.923076923077	-17.3	1	0.01264457	0.75	0.33792612380952375	0.8133121124999999	-8.401646015436656	18	29	9	3UTR		0	0
mmu-miR-26a-5p	NM_008362	Il1r1		2151	2171	0.923076923077	-20.2	1	1.906059e-06	0.426	-0.2270551666666666	-0.610182615	-7.396090379203992	16	20	10	3UTR		0	0
mmu-miR-26a-5p	NM_001123382	Il1r1		2220	2240	0.923076923077	-20.2	1	1.906059e-06	0.426	-0.2270551666666666	-0.610182615	-7.396090379203992	16	20	10	3UTR		0	0
mmu-miR-139-5p	NM_008362	Il1r1		2640	2659	1.0	-21.5	1	0.006731916	0.471	0.5190478888888888	-0.35490500125	-15.726182925771846	15	19	9	3UTR		0	1
mmu-miR-139-5p	NM_001123382	Il1r1		2709	2728	1.0	-21.5	1	0.006731916	0.471	0.5190478888888888	-0.35490500125	-15.726182925771846	15	19	9	3UTR		0	1
mmu-miR-24-2-5p	NM_008362	Il1r1		3431	3464	1.0	-21.9	1	0.0004816264	0.5	-0.08622072999999998	-0.08188349875000005	-5.413129994833456	14	18	6	3UTR		0	0
mmu-miR-24-2-5p	NM_001123382	Il1r1		3500	3533	1.0	-21.9	1	0.0004816264	0.5	-0.08622072999999998	-0.08188349875000005	-5.413129994833456	14	18	6	3UTR		0	0
mmu-miR-27b-3p	NM_008362	Il1r1		4208	4227	1.0	-20.7	1	0.009899465	0.471	0.08804745714285714	-0.28327799875000004	-10.204197258736707	15	19	7	3UTR		0	0
mmu-miR-27b-3p	NM_001123382	Il1r1		4277	4296	1.0	-20.7	1	0.009899465	0.471	0.08804745714285714	-0.28327799875000004	-10.204197258736707	15	19	7	3UTR		0	0
mmu-miR-361-5p	NM_001123382	Il1r1		4119	4137	1.0	-17.1	1	0.1928888	0.618	0.17816743333333335	-0.42648566999999993	-11.35165869953655	14	18	9	3UTR		0	1
mmu-let-7b-5p	NM_008364	Il1rap	interleukin 1 receptor accessory protein	2445	2467	0.923076923077	-19.7	1	0.01190455	0.515	-0.16703053333333334	0.258514915	-6.618099312767468	19	22	9	3UTR		0	0
mmu-let-7c-5p	NM_008364	Il1rap		2026	2053	0.923076923077	-22.2	1	2.21929e-05	0.5	-0.013701241666666657	0.38312352875	-6.09222096393106	19	27	12	3UTR		0	0
mmu-let-7c-5p	NM_008364	Il1rap		2445	2467	0.923076923077	-19.7	1	0.01190455	0.515	-0.16703053333333334	0.258514915	-6.618099312767468	19	22	9	3UTR		0	0
mmu-let-7c-5p	NM_134103	Il1rap		2172	2191	0.923076923077	-22.0	1	0.02436592	0.574	-0.14140174999999996	-0.40119846500000006	-7.650646301409068	17	19	14	3UTR		0	0
mmu-let-7g-5p	NM_008364	Il1rap		2026	2053	0.923076923077	-23.2	1	2.21929e-05	0.5	-0.016230615789473674	0.31721494125	-4.849714495602881	20	27	11	3UTR		0	0
mmu-miR-193b-3p	NM_001159318	Il1rap		2557	2569	0.923076923077	-22.8	1	0.00106627	0.529	-0.21015581818181817	0.03494274699999997	-6.907794008098015	11	12	11	3UTR		0	0
mmu-miR-193b-3p	NM_001159317	Il1rap		2268	2280	0.923076923077	-22.8	1	0.00106627	0.529	-0.21015581818181817	0.03494274699999997	-6.907794008098015	11	12	11	3UTR		0	0
mmu-miR-532-5p	NM_001159318	Il1rap		3570	3592	0.923076923077	-21.3	1	3.293073e-05	0.529	-0.21256541909090904	-0.05655215537500001	-9.847490563839964	17	22	11	3UTR		0	0
mmu-miR-532-5p	NM_001159317	Il1rap		3281	3303	0.923076923077	-21.3	1	3.293073e-05	0.529	-0.21256541909090904	-0.05655215537500001	-9.847490563839964	17	22	11	3UTR		0	0
mmu-miR-99a-5p	NM_008364	Il1rap		2659	2671	0.923076923077	-19.7	1	1.175172e-05	0.471	0.2059942375	0.27190275125	-8.750273835336888	11	12	11	3UTR		0	0
mmu-let-7b-5p	NM_001159318	Il1rap		3739	3761	1.0	-21.9	1	0.03058028	0.603	-0.32408437285714287	0.14360104487500003	-10.670160690883042	16	22	7	3UTR		0	0
mmu-let-7b-5p	NM_001159317	Il1rap		3450	3472	1.0	-21.9	1	0.03058028	0.603	-0.32408437285714287	0.14360104487500003	-10.670160690883042	16	22	7	3UTR		0	0
mmu-let-7b-5p	NM_134103	Il1rap		1632	1652	1.0	-21.6	1	0.003882589	0.574	0.03266783333333332	0.41344122624999985	-10.607994720847877	16	20	12	3UTR		0	0
mmu-let-7b-5p	NM_134103	Il1rap		2172	2191	1.0	-21.0	1	0.02436592	0.574	-0.14140174999999996	-0.40119846500000006	-7.650646301409068	17	19	14	3UTR		0	0
mmu-let-7c-5p	NM_001159318	Il1rap		3739	3761	1.0	-21.9	1	0.03058028	0.603	-0.32408437285714287	0.14360104487500003	-10.670160690883042	16	22	7	3UTR		0	0
mmu-let-7c-5p	NM_001159317	Il1rap		3450	3472	1.0	-21.9	1	0.03058028	0.603	-0.32408437285714287	0.14360104487500003	-10.670160690883042	16	22	7	3UTR		0	0
mmu-miR-214-3p	NM_001159318	Il1rap		3711	3756	1.0	-23.3	1	0.03203499	0.588	0.09739424909090905	0.11392528475	-4.95700071937229	20	45	7	3UTR		0	1
mmu-miR-214-3p	NM_001159317	Il1rap		3422	3467	1.0	-23.3	1	0.03203499	0.588	0.09739424909090905	0.11392528475	-4.95700071937229	20	45	7	3UTR		0	1
mmu-miR-214-3p	NM_008364	Il1rap		2346	2393	1.0	-25.8	1	0.001330275	0.559	0.3216507076923075	-0.04116317250000002	-4.761823477911366	18	20	18	3UTR		0	1
mmu-miR-214-5p	NM_001159318	Il1rap		2656	2693	1.0	-23.8	1	5.368678e-06	0.485	0.2675848581818182	0.14214114549999995	-3.793324837357118	18	26	8	3UTR		0	0
mmu-miR-214-5p	NM_001159317	Il1rap		2367	2404	1.0	-23.8	1	5.368678e-06	0.485	0.2675848581818182	0.14214114549999995	-3.793324837357118	18	26	8	3UTR		0	0
mmu-miR-23a-3p	NM_008364	Il1rap		3387	3406	1.0	-17.1	1	0.06012434	0.618	0.7598744818181817	0.3898214462500001	-10.371861657730689	14	19	11	3UTR		0	0
mmu-miR-24-2-5p	NM_008364	Il1rap		2253	2290	1.0	-24.4	1	0.001414685	0.544	0.25405215833333333	0.05563982874999999	-9.430348285984671	18	21	15	3UTR		0	0
mmu-miR-674-3p	NM_001159318	Il1rap		3824	3845	1.0	-20.5	1	0.0007250208	0.544	-0.40185651333333333	0.05204845487500001	-8.880860652723838	12	15	9	3UTR		0	1
mmu-miR-674-3p	NM_001159317	Il1rap		3535	3556	1.0	-20.5	1	0.0007250208	0.544	-0.40185651333333333	0.05204845487500001	-8.880860652723838	12	15	9	3UTR		0	1
mmu-let-7b-5p	NM_001160403	Il1rapl1	interleukin 1 receptor accessory protein-like 1	4453	4475	0.923076923077	-21.1	1	0.747515	0.765	1.1554896000000001	0.8347683452500001	-8.429258759619717	18	22	10	3UTR		0	0
mmu-miR-27a-3p	NM_001160403	Il1rapl1		5305	5322	0.923076923077	-20.6	1	9.68261e-06	0.544	2.586857444444444	2.364673999999999	-9.395960284116024	14	17	9	3UTR		0	0
mmu-let-7b-5p	NM_001160403	Il1rapl1		6090	6110	0.942307692308	-22.8	1	0.1022545	0.588	2.654960714285714	3.73097835	-4.026373917660731	18	20	14	3UTR		0	0
mmu-miR-139-5p	NM_001160403	Il1rapl1		5105	5127	0.961538461538	-21.2	1	0.004733737	0.603	2.0925525000000005	1.6035697462500003	-10.282012028888563	15	22	10	3UTR		0	0
mmu-let-7c-5p	NM_001160403	Il1rapl1		6071	6110	1.0	-23.0	1	0.1022545	0.588	4.547235	3.12231318625	-4.026373917660731	18	21	14	3UTR		0	0
mmu-let-7g-5p	NM_001160403	Il1rapl1		4450	4475	1.0	-19.7	1	0.747515	0.765	1.0315393306666667	0.93237905725	-3.793324837357118	15	17	15	3UTR		0	0
mmu-miR-139-5p	NM_001160403	Il1rapl1		5778	5798	1.0	-22.2	1	0.002344861	0.588	0.38812497142857144	1.4742355949999995	-7.503684728856533	16	20	7	3UTR		0	0
mmu-miR-214-3p	NM_001160403	Il1rapl1		4869	4906	1.0	-20.1	1	0.04084862	0.559	2.2326174999999995	1.71698431125	-5.925499359926538	17	23	12	3UTR		0	0
mmu-miR-23a-3p	NM_001160403	Il1rapl1		5386	5402	1.0	-17.4	1	0.001447023	0.588	0.22030056249999996	1.6734353062500003	-12.427982559075213	14	16	8	3UTR		0	0
mmu-miR-24-3p	NM_001160403	Il1rapl1		6683	6701	1.0	-20.5	1	0.0002041871	0.5	2.7229738999999995	4.51898478875	-8.880860652723838	15	18	12	3UTR		0	0
mmu-miR-361-5p	NM_001160403	Il1rapl1		3434	3468	1.0	-18.2	1	0.00104588	0.485	0.9672736666666667	0.7551921599999998	-6.236470572775607	17	34	9	3UTR		0	0
mmu-miR-532-5p	NM_001160403	Il1rapl1		4005	4037	1.0	-19.2	1	0.0007485396	0.647	1.8328584161290324	1.2742414625	-3.937574446201665	17	32	9	3UTR		0	0
mmu-miR-26a-5p	NM_030688	Il1rapl2	interleukin 1 receptor accessory protein-like 2	5303	5348	0.923076923077	-24.4	1	0.000156775	0.588	1.4972458181818182	1.8390880262500002	-7.163349424783512	17	21	11	3UTR		0	0
mmu-miR-140-3p	NM_030688	Il1rapl2		4708	4728	0.942307692308	-22.6	1	0.0003427621	0.618	0.28102076249999997	0.5065302102500002	-9.33931466908909	16	20	7	3UTR		0	0
mmu-miR-361-5p	NM_030688	Il1rapl2		4627	4646	1.0	-20.2	1	0.01784406	0.706	0.1402545714285714	0.8034625477499999	-12.26186995566682	15	19	7	3UTR		0	0
mmu-let-7b-5p	NM_001294171	Il1rl1	interleukin 1 receptor-like 1	1761	1800	0.923076923077	-20.8	1	0.02724862	0.647	-0.013472666666666664	-0.06390885000000004	-5.180080914529843	19	23	13	3UTR		0	0
mmu-let-7b-5p	NM_010743	Il1rl1		1928	1967	0.923076923077	-20.8	1	0.02724862	0.647	-0.013472666666666664	-0.06390885000000004	-5.180080914529843	19	23	13	3UTR		0	0
mmu-let-7c-5p	NM_001294171	Il1rl1		1761	1800	0.923076923077	-20.8	1	0.02724862	0.647	-0.013472666666666664	-0.06390885000000004	-5.180080914529843	19	23	13	3UTR		0	0
mmu-let-7c-5p	NM_010743	Il1rl1		1928	1967	0.923076923077	-20.8	1	0.02724862	0.647	-0.013472666666666664	-0.06390885000000004	-5.180080914529843	19	23	13	3UTR		0	0
mmu-miR-140-3p	NM_001294171	Il1rl1		1968	1992	0.923076923077	-23.6	1	0.0008661415	0.618	0.08384475714285713	-0.07307925375000002	-6.449759621627232	18	24	7	3UTR		0	0
mmu-miR-140-3p	NM_010743	Il1rl1		2135	2159	0.923076923077	-23.6	1	0.0008661415	0.618	0.08384475714285713	-0.07307925375000002	-6.449759621627232	18	24	7	3UTR		0	0
mmu-miR-203-3p	XM_006495741	Il1rl1		3515	3527	0.923076923077	-18.0	0	8.218928e-06	0.412	0.0	0.0	-15.566558404643448	11	12	11	3UTR		0	0
mmu-miR-214-3p	NM_001294171	Il1rl1		1966	1988	0.923076923077	-22.5	1	9.16994e-05	0.603	-0.20735780000000004	-0.015437400000000018	-11.351910670877654	17	22	6	3UTR		0	0
mmu-miR-214-3p	NM_001025602	Il1rl1		4481	4502	0.923076923077	-22.6	1	0.01126644	0.544	0.23607177777777777	0.017360476250000013	-12.846322712801108	15	21	9	3UTR		0	0
mmu-miR-214-3p	NM_010743	Il1rl1		2133	2155	0.923076923077	-22.5	1	9.16994e-05	0.603	-0.20735780000000004	-0.015437400000000018	-11.351910670877654	17	22	6	3UTR		0	0
mmu-miR-214-5p	NM_001025602	Il1rl1		3653	3700	0.923076923077	-23.6	1	0.001124799	0.529	-0.1729210111111111	-0.15784748499999998	-7.307599033628058	20	47	9	3UTR		0	0
mmu-miR-24-3p	XM_006495741	Il1rl1		4407	4464	0.923076923077	-21.0	1	0.002004348	0.515	0.0	0.0	-4.95700071937229	20	57	10	3UTR		0	1
mmu-miR-375-3p	XM_006495741	Il1rl1		4445	4468	0.923076923077	-20.0	1	0.0007916623	0.5	0.0	0.0	-6.5006872542436085	18	23	13	3UTR		0	0
mmu-miR-375-3p	XM_006495741	Il1rl1		4253	4273	0.923076923077	-19.5	1	0.004129611	0.603	0.0	0.0	-11.84545859521187	16	20	8	3UTR		0	0
mmu-miR-375-3p	NM_001025602	Il1rl1		4383	4403	0.923076923077	-19.5	1	0.004129611	0.603	0.06867304615384616	-0.002300092499999998	-11.84545859521187	16	20	8	3UTR		0	0
mmu-miR-139-5p	XM_006495741	Il1rl1		3771	3793	1.0	-23.8	1	0.000109548	0.471	0.0	0.0	-10.225996941350221	19	22	9	3UTR		0	0
mmu-miR-139-5p	NM_001025602	Il1rl1		3901	3923	1.0	-23.8	1	0.000109548	0.471	-0.09763849333333331	0.013147524999999992	-10.225996941350221	19	22	9	3UTR		0	0
mmu-miR-214-5p	XM_006495741	Il1rl1		3523	3570	1.0	-23.6	1	0.001124799	0.529	0.0	0.0	-7.307599033628058	20	47	9	3UTR		0	0
mmu-miR-532-5p	XM_006495741	Il1rl1		3698	3717	1.0	-20.8	1	6.675375e-05	0.5	0.0	0.0	-8.725545302561166	16	19	6	3UTR		0	0
mmu-miR-532-5p	NM_001025602	Il1rl1		3828	3847	1.0	-20.8	1	6.675375e-05	0.5	-0.3048556500000001	-0.00976097250000001	-8.725545302561166	16	19	6	3UTR		0	0
mmu-miR-674-3p	NM_001294171	Il1rl1		2170	2223	1.0	-21.0	1	0.001249817	0.603	0.23004092352941183	-0.08355963375	-4.906073086755913	20	28	8	3UTR		0	0
mmu-miR-674-3p	NM_010743	Il1rl1		2337	2390	1.0	-21.0	1	0.001249817	0.603	0.23004092352941183	-0.08355963375	-4.906073086755913	20	28	8	3UTR		0	0
mmu-miR-139-5p	NM_133193	Il1rl2	interleukin 1 receptor-like 2	3043	3062	0.923076923077	-21.7	1	0.006621966	0.618	0.042799083333333335	-0.044786081249999984	-13.6655996434504	16	19	8	3UTR		0	0
mmu-miR-139-5p	NM_001356478	Il1rl2		2973	2992	0.923076923077	-21.7	1	0.006621966	0.618	0.042799083333333335	-0.044786081249999984	-13.6655996434504	16	19	8	3UTR		0	0
mmu-miR-15a-5p	NM_133193	Il1rl2		3890	3907	0.923076923077	-18.2	1	0.000787486	0.632	-0.2033649714285714	0.10779235125000006	-9.046177274673163	15	17	8	3UTR		0	0
mmu-miR-15a-5p	NM_001356478	Il1rl2		3820	3837	0.923076923077	-18.2	1	0.000787486	0.632	-0.2033649714285714	0.10779235125000006	-9.046177274673163	15	17	8	3UTR		0	0
mmu-miR-203-3p	NM_133193	Il1rl2		3533	3554	0.923076923077	-23.7	1	2.404494e-06	0.412	-0.27650243529411767	-0.26645243875	-12.989592657166373	19	21	12	3UTR		0	0
mmu-miR-203-3p	NM_001356478	Il1rl2		3463	3484	0.923076923077	-23.7	1	2.404494e-06	0.412	-0.27650243529411767	-0.26645243875	-12.989592657166373	19	21	12	3UTR		0	0
mmu-miR-27b-3p	NM_133193	Il1rl2		2731	2766	0.923076923077	-20.0	1	7.696199e-06	0.515	0.4645060375	0.017929297499999997	-14.522439560970808	14	18	8	3UTR		0	0
mmu-miR-27b-3p	NM_001356478	Il1rl2		2661	2696	0.923076923077	-20.0	1	7.696199e-06	0.515	0.4645060375	0.017929297499999997	-14.522439560970808	14	18	8	3UTR		0	0
mmu-miR-30c-5p	NM_133193	Il1rl2		2448	2465	0.923076923077	-19.1	0	0.01776241	0.412	0.09058237500000002	-0.03377694000000001	-17.712528934830097	14	17	8	3UTR		0	0
mmu-miR-30c-5p	NM_001356478	Il1rl2		2378	2395	0.923076923077	-19.1	0	0.01776241	0.412	0.09058237500000002	-0.03377694000000001	-17.712528934830097	14	17	8	3UTR		0	0
mmu-miR-674-3p	NM_133193	Il1rl2		2228	2268	0.923076923077	-27.9	1	0.001312978	0.471	-0.28467411764705886	-0.2824964025000001	-4.95700071937229	18	22	13	3UTR		0	0
mmu-miR-674-3p	NM_001356478	Il1rl2		2158	2198	0.923076923077	-27.9	1	0.001312978	0.471	-0.28467411764705886	-0.2824964025000001	-4.95700071937229	18	22	13	3UTR		0	0
mmu-miR-214-5p	NM_133193	Il1rl2		2363	2384	0.961538461538	-20.8	1	4.00116e-06	0.588	-0.21319683333333336	-0.17332535124999998	-12.057132536527575	16	21	9	3UTR		0	0
mmu-miR-214-5p	NM_001356478	Il1rl2		2293	2314	0.961538461538	-20.8	1	4.00116e-06	0.588	-0.21319683333333336	-0.17332535124999998	-12.057132536527575	16	21	9	3UTR		0	0
mmu-let-7b-5p	NM_133193	Il1rl2		2632	2670	1.0	-22.0	1	0.2579137	0.529	0.06049323636363637	0.20451222125	-6.03692083205025	19	24	7	3UTR		0	0
mmu-let-7b-5p	NM_001356478	Il1rl2		2562	2600	1.0	-22.0	1	0.2579137	0.529	0.06049323636363637	0.20451222125	-6.03692083205025	19	24	7	3UTR		0	0
mmu-miR-193b-3p	NM_133193	Il1rl2		2860	2879	1.0	-26.6	1	2.55495e-05	0.441	-0.31523144444444445	0.09253886125000005	-12.427982559075213	14	19	6	3UTR		0	0
mmu-miR-193b-3p	NM_001356478	Il1rl2		2790	2809	1.0	-26.6	1	2.55495e-05	0.441	-0.31523144444444445	0.09253886125000005	-12.427982559075213	14	19	6	3UTR		0	0
mmu-miR-214-3p	NM_133193	Il1rl2		2320	2341	1.0	-23.3	1	0.002289998	0.515	-0.18398733846153845	-0.17617354000000002	-6.514540193678739	17	21	13	3UTR		0	0
mmu-miR-214-3p	NM_001356478	Il1rl2		2250	2271	1.0	-23.3	1	0.002289998	0.515	-0.18398733846153845	-0.17617354000000002	-6.514540193678739	17	21	13	3UTR		0	0
mmu-miR-24-3p	NM_133193	Il1rl2		3559	3600	1.0	-20.4	1	0.005252094	0.529	0.34123808999999994	-0.18721041624999996	-6.7623489216120145	19	41	10	3UTR		0	0
mmu-miR-24-3p	NM_001356478	Il1rl2		3489	3530	1.0	-20.4	1	0.005252094	0.529	0.34123808999999994	-0.18721041624999996	-6.7623489216120145	19	41	10	3UTR		0	0
mmu-miR-214-3p	NM_001311091	Il20	interleukin 20	729	764	1.0	-22.6	1	0.02201332	0.632	1.06268506	1.1790854869999998	-8.79206118126477	18	21	11	3UTR		0	0
mmu-miR-214-3p	NM_021380	Il20		795	830	1.0	-22.6	1	0.02201332	0.632	0.92697006	0.8388729311249998	-8.79206118126477	18	21	11	3UTR		0	0
mmu-miR-27a-3p	NM_001311091	Il20		541	561	1.0	-18.8	1	0.0005264009	0.5	1.6500632249999998	1.22608661	-9.85101681159814	17	20	8	3UTR		0	0
mmu-miR-27a-3p	NM_021380	Il20		607	627	1.0	-18.8	1	0.0005264009	0.5	2.269258375	1.1305364250000003	-9.85101681159814	17	20	8	3UTR		0	0
mmu-let-7c-5p	NM_172786	Il20ra	interleukin 20 receptor, alpha	1792	1814	0.923076923077	-20.0	1	0.1100365	0.529	0.07250000000000001	-0.3349	-6.236470572775607	19	22	13	3UTR		0	0
mmu-let-7b-5p	NM_172786	Il20ra		1792	1814	1.0	-19.7	1	0.1100365	0.529	0.07250000000000001	-0.3349	-6.46951965307922	17	22	13	3UTR		0	0
mmu-miR-24-2-5p	NM_172786	Il20ra		1923	1938	1.0	-17.5	1	0.004667252	0.529	0.7200000000000001	-0.25825	-7.70611902939054	12	15	6	3UTR		0	0
mmu-let-7b-5p	NM_001033543	Il20rb	interleukin 20 receptor beta	1924	1959	0.923076923077	-23.4	1	0.002902307	0.397	1.1026384375	1.3777150524999997	-5.035831305685297	20	29	8	3UTR		0	0
mmu-miR-193b-3p	NM_001033543	Il20rb		1460	1476	0.923076923077	-21.4	1	0.0005851651	0.485	0.0484296	1.238103125	-13.051432877134383	14	16	12	3UTR		0	0
mmu-miR-27b-3p	NM_001033543	Il20rb		1796	1814	0.923076923077	-18.4	1	0.0001513517	0.456	0.4558102818181818	1.111788405	-10.39884692653892	16	18	11	3UTR		0	0
mmu-miR-375-3p	NM_001033543	Il20rb		1456	1501	0.923076923077	-21.5	1	0.01707684	0.471	0.8519447272727273	1.3006464412499998	-8.79206118126477	19	25	6	3UTR		0	0
mmu-miR-532-5p	NM_001033543	Il20rb		1871	1896	0.923076923077	-19.1	1	0.001655951	0.5	1.7411602666666666	1.0919869062499998	-6.514540193678739	15	25	10	3UTR		0	0
mmu-miR-193b-3p	NM_001033543	Il20rb		1794	1816	1.0	-21.4	1	0.0002492389	0.471	0.6931328875	1.0782968849999999	-10.835693081304171	15	21	8	3UTR		0	0
mmu-let-7b-5p	NM_021782	Il21	interleukin 21	3062	3084	0.923076923077	-17.7	1	0.4078421	0.667	0.2355352125	1.0226156256818182	-13.812662235701469	17	22	9	3UTR		0	0
mmu-let-7b-5p	NM_001291041	Il21		3150	3172	0.923076923077	-17.7	1	0.4078421	0.667	0.2355352125	1.0226156256818182	-13.812662235701469	17	22	9	3UTR		0	0
mmu-let-7c-5p	NM_021782	Il21		3062	3084	0.923076923077	-17.7	1	0.4078421	0.667	0.2355352125	1.0226156256818182	-13.812662235701469	17	22	9	3UTR		0	0
mmu-let-7c-5p	NM_001291041	Il21		3150	3172	0.923076923077	-17.7	1	0.4078421	0.667	0.2355352125	1.0226156256818182	-13.812662235701469	17	22	9	3UTR		0	0
mmu-miR-186-5p	NM_021782	Il21		1782	1802	0.923076923077	-17.1	1	0.008615149	0.515	0.3666696333333333	0.37294629249999994	-10.66435331200091	16	20	11	3UTR		0	1
mmu-miR-186-5p	NM_001291041	Il21		1870	1890	0.923076923077	-17.1	1	0.008615149	0.515	0.27367706666666664	0.38759260249999994	-10.66435331200091	16	20	11	3UTR		0	1
mmu-miR-214-3p	NM_021782	Il21		1973	1995	0.923076923077	-18.8	1	0.006300887	0.618	0.5154563166666666	0.5208038475000001	-8.36458901975824	16	22	6	3UTR		0	0
mmu-miR-214-3p	NM_001291041	Il21		2061	2083	0.923076923077	-18.8	1	0.006300887	0.618	-0.20988249999999997	0.49290628374999995	-8.36458901975824	16	22	6	3UTR		0	0
mmu-miR-214-5p	NM_001291041	Il21		1283	1309	0.923076923077	-21.6	1	0.01648548	0.559	0.08985664800000003	0.6053944775	-3.793324837357118	17	26	7	3UTR		0	0
mmu-miR-23a-3p	NM_021782	Il21		1717	1729	0.923076923077	-16.8	1	0.0009518426	0.647	0.1514592571428571	-0.03074178374999998	-10.602952126883691	11	12	11	3UTR		0	0
mmu-miR-532-5p	NM_021782	Il21		1476	1503	0.923076923077	-18.2	1	0.06366623	0.632	0.5872692952380953	0.18983240375	-4.6730240064523	18	27	9	3UTR		0	0
mmu-miR-532-5p	NM_001291041	Il21		1564	1591	0.923076923077	-18.2	1	0.06366623	0.632	0.38536680952380953	0.15490114625000004	-4.6730240064523	18	27	9	3UTR		0	0
mmu-miR-674-3p	NM_021782	Il21		1762	1796	0.923076923077	-18.5	1	0.0002320023	0.559	0.12202878846153846	0.39944889124999994	-9.076037894184761	17	34	7	3UTR		0	0
mmu-miR-674-3p	NM_001291041	Il21		1850	1884	0.923076923077	-18.5	1	0.0002320023	0.559	0.17782376538461536	0.47268041875	-9.076037894184761	17	34	7	3UTR		0	0
mmu-let-7g-5p	NM_001291041	Il21		1391	1411	1.0	-18.3	1	0.07126925	0.588	0.543962625	0.57046312375	-5.035831305685297	16	20	8	3UTR		0	0
mmu-miR-214-3p	NM_021782	Il21		2041	2062	1.0	-20.9	1	0.0003320497	0.5	0.6037994875000001	0.5654400500000001	-5.892671223205703	18	21	8	3UTR		0	0
mmu-miR-214-3p	NM_001291041	Il21		2129	2150	1.0	-20.9	1	0.0003320497	0.5	0.1434881625	0.4517572725	-5.892671223205703	18	21	8	3UTR		0	0
mmu-miR-186-5p	NM_021887	Il21r	interleukin 21 receptor	2376	2392	0.923076923077	-18.7	0	0.1677988	0.441	0.16033066666666665	0.07807821947500004	-17.110244939514768	14	16	12	3UTR		0	0
mmu-miR-23a-3p	NM_021887	Il21r		2066	2086	0.923076923077	-18.6	1	0.0008737406	0.485	0.3225845789473685	0.1369418100000001	-4.761823477911366	13	20	7	3UTR		0	0
mmu-miR-674-3p	NM_021887	Il21r		2324	2338	1.0	-19.1	1	0.0002074224	0.515	0.014253769230769238	0.13276408750000007	-6.747589273982352	12	14	7	3UTR		0	0
mmu-miR-532-5p	NM_178257	Il22ra1	interleukin 22 receptor, alpha 1	4527	4554	0.923076923077	-23.9	1	0.0002238869	0.529	0.0	0.0	-12.422787160389001	19	27	10	3UTR		0	0
mmu-miR-532-5p	NM_178257	Il22ra1		2319	2340	0.923076923077	-21.9	1	0.0001498963	0.515	-0.18998521818181818	-0.14644012252500002	-8.161785847638786	17	21	8	3UTR		0	0
mmu-miR-203-3p	NM_178257	Il22ra1		5633	5648	1.0	-18.4	0	0.007299107	0.5	-0.00280315	0.13256210062499998	-19.423879868695398	14	15	14	3UTR		0	0
mmu-miR-214-3p	NM_178257	Il22ra1		2589	2607	1.0	-25.6	1	0.0002345183	0.5	0.36666257142857145	-0.34153160378749997	-8.91699543934141	17	18	17	3UTR		0	0
mmu-miR-214-5p	NM_178257	Il22ra1		2147	2163	1.0	-21.5	1	4.254351e-05	0.426	0.313626125	-0.12605725752500002	-6.251209375382295	15	16	15	3UTR		0	0
mmu-miR-27a-3p	NM_178257	Il22ra1		2578	2598	1.0	-21.2	1	9.095775e-05	0.5	-0.14013210008333332	-0.16245533876249998	-6.747589273982352	16	20	12	3UTR		0	0
mmu-miR-27b-3p	NM_178257	Il22ra1		2578	2598	1.0	-23.1	1	9.095775e-05	0.5	-0.14013210008333332	-0.16245533876249998	-6.747589273982352	17	20	12	3UTR		0	0
mmu-miR-27b-3p	NM_178257	Il22ra1		5596	5619	1.0	-22.4	1	6.846938e-08	0.426	0.1296765269230769	0.06014983249999999	-6.083544976388314	18	23	8	3UTR		0	0
mmu-miR-674-3p	NM_178257	Il22ra1		5502	5519	1.0	-22.2	1	0.0009470955	0.559	0.1724026714285714	0.03960037374999999	-12.371336944048279	13	17	7	3UTR		0	0
mmu-miR-193b-3p	NM_178258	Il22ra2	interleukin 22 receptor, alpha 2	950	995	0.923076923077	-20.3	1	0.001265779	0.5	-0.2373141428571429	-0.093349820125	-9.33931466908909	13	15	13	3UTR		0	0
mmu-miR-27a-3p	NM_178258	Il22ra2		1752	1774	0.923076923077	-20.6	1	0.0008417602	0.559	-0.17895524285714282	-0.2308706075	-7.5403399880485384	17	22	11	3UTR		0	0
mmu-miR-140-3p	NM_178258	Il22ra2		1752	1773	1.0	-18.4	1	0.0008202502	0.574	-0.10452637777777778	-0.38395434125000005	-11.418273199709544	9	11	9	3UTR		0	0
mmu-miR-214-5p	NM_031252	Il23a	interleukin 23, alpha subunit p19	1098	1119	0.923076923077	-19.8	1	0.01507825	0.456	-0.213511175	1.0843472125	-15.055168704029647	16	21	8	3UTR		0	0
mmu-miR-27b-3p	NM_031252	Il23a		928	988	0.923076923077	-20.1	1	0.06001401	0.441	1.2849627095238096	1.4877739850000005	-4.794414363722071	19	53	8	3UTR		0	0
mmu-miR-214-3p	NM_031252	Il23a		1127	1146	1.0	-23.1	1	0.002609819	0.515	1.2256499692307694	0.72375118	-11.689967026736973	16	19	7	3UTR		0	0
mmu-miR-27b-3p	NM_031252	Il23a		1153	1174	1.0	-18.4	1	0.004932768	0.603	0.8559935000000001	0.78589775625	-11.945473813493734	17	21	8	3UTR		0	0
mmu-miR-214-3p	NM_144548	Il23r	interleukin 23 receptor	2200	2221	0.923076923077	-22.8	1	0.00434944	0.676	1.1230785	1.3302531374999997	-4.95700071937229	18	21	10	3UTR		0	0
mmu-miR-27a-3p	NM_144548	Il23r		2150	2168	0.923076923077	-18.8	1	0.006956765	0.574	0.9251469222222222	1.12063107	-12.371336944048279	15	18	9	3UTR		0	0
mmu-miR-532-5p	NM_144548	Il23r		2149	2171	0.923076923077	-18.4	1	0.01177066	0.559	0.7511408399999999	1.08229559625	-9.847490563839964	17	22	9	3UTR		0	0
mmu-miR-24-2-5p	NM_144548	Il23r		2395	2432	0.961538461538	-21.7	1	0.0004997579	0.647	0.4410261555555555	0.28291854125	-10.190619462510798	13	17	9	3UTR		0	0
mmu-let-7b-5p	NM_053095	Il24	interleukin 24	789	809	0.923076923077	-20.8	1	0.01199398	0.441	0.6827480092307693	0.6595940552500001	-6.083544976388314	17	20	7	3UTR		0	0
mmu-let-7c-5p	NM_053095	Il24		770	809	1.0	-21.9	1	0.01199398	0.441	0.9525650307692307	0.66792899575	-5.226705058867908	17	22	7	3UTR		0	0
mmu-miR-674-3p	NM_053095	Il24		1060	1087	1.0	-21.8	1	1.238678e-05	0.529	-0.19919649473684214	-0.2329301	-6.969596721160855	19	27	8	3UTR		0	0
mmu-let-7b-5p	NM_080729	Il25	interleukin 25	858	879	0.923076923077	-19.6	1	0.004212768	0.382	0.354061475	0.23040912625	-7.840254128736813	18	21	8	3UTR		0	0
mmu-let-7c-5p	NM_080729	Il25		858	879	0.923076923077	-19.6	1	0.004212768	0.382	0.354061475	0.23040912625	-7.840254128736813	18	21	8	3UTR		0	0
mmu-miR-214-3p	NM_080729	Il25		943	961	0.923076923077	-23.2	1	0.000262308	0.485	-0.10397169230769233	-0.005118563750000055	-8.058226728550057	16	18	13	3UTR		0	0
mmu-miR-24-3p	NM_080729	Il25		843	864	0.923076923077	-23.4	1	6.746735e-06	0.397	-0.0654723625	0.010338050000000015	-4.993964104447428	16	21	8	3UTR		0	0
mmu-miR-361-5p	NM_080729	Il25		986	1008	0.923076923077	-19.4	1	0.0008061341	0.544	0.08663944166666666	0.2046484437499999	-7.249989753929374	17	22	8	3UTR		0	0
mmu-miR-15a-5p	NM_080729	Il25		788	799	1.0	-17.1	1	0.0007206516	0.471	-0.18323564999999997	0.19581598125000002	-13.223621401949268	10	11	10	3UTR		0	0
mmu-miR-674-3p	NM_080729	Il25		1000	1020	1.0	-27.4	1	0.0003604317	0.632	0.5527885909090909	0.1597509437499999	-7.163349424783512	17	20	11	3UTR		0	0
mmu-miR-24-2-5p	NM_145636	Il27	interleukin 27	1043	1070	0.923076923077	-19.1	1	0.002231909	0.574	1.5891986470588235	1.5254199547499998	-5.226705058867908	21	27	12	3UTR		0	0
mmu-miR-26a-5p	NM_016671	Il27ra	interleukin 27 receptor, alpha	1995	2014	1.0	-20.2	1	0.00116895	0.485	0.1995817333333334	0.6872535925000001	-7.396398505087125	16	19	12	3UTR		0	0
mmu-miR-214-5p	NM_008367	Il2ra	interleukin 2 receptor, alpha chain	1214	1249	0.903846153846	-19.1	1	0.0005809947	0.559	0.11798298076923078	0.017276655000000002	-11.447269258489872	17	35	8	3UTR		0	0
mmu-miR-139-5p	NM_008367	Il2ra		1786	1811	0.923076923077	-25.2	1	1.590659e-05	0.5	-0.003080500000000016	0.15094252250000004	-9.06124504818596	18	25	8	3UTR		0	0
mmu-miR-139-5p	NM_008367	Il2ra		3674	3694	0.923076923077	-23.4	1	3.609572e-05	0.441	-0.13428928571428575	0.08590913749999998	-9.501233802155276	17	20	7	3UTR		0	0
mmu-miR-214-3p	NM_008367	Il2ra		3054	3070	0.923076923077	-23.1	1	0.01795605	0.603	-0.258316803375	-0.02527870611250002	-8.114477724982551	13	16	8	3UTR		0	0
mmu-miR-24-3p	NM_008367	Il2ra		4278	4297	0.923076923077	-24.8	1	6.302805e-06	0.485	0.1613147333333333	-0.053527803750000075	-4.906073086755913	15	19	7	3UTR		0	1
mmu-miR-27b-3p	NM_008367	Il2ra		1177	1192	0.923076923077	-17.9	1	0.001261049	0.588	-0.054253157142857146	-0.04524445625000001	-12.893365778234283	13	15	7	3UTR		0	0
mmu-miR-361-5p	NM_008367	Il2ra		1115	1142	0.923076923077	-18.9	1	0.002440603	0.574	-0.3410226777777778	-0.008594206249999993	-9.33931466908909	16	27	9	3UTR		0	0
mmu-let-7c-5p	NM_008367	Il2ra		3736	3780	1.0	-19.5	1	0.0009196852	0.5	0.2444433333333333	0.03914936875000001	-7.641084450694762	16	20	9	3UTR		0	0
mmu-miR-139-5p	NM_008367	Il2ra		2793	2814	1.0	-24.2	1	0.02673806	0.647	-0.017398709999999984	-0.14010912976249998	-13.239016492635573	17	21	13	3UTR		0	0
mmu-miR-23a-3p	NM_008367	Il2ra		2235	2269	1.0	-23.6	1	0.0169763	0.721	-0.06051388125000004	-0.4229830737499999	-6.514540193678739	16	18	16	3UTR		0	0
mmu-miR-24-2-5p	NM_008367	Il2ra		3941	3965	1.0	-20.4	1	0.0006653767	0.471	0.3904803333333333	0.10065346250000001	-8.306035456483334	14	20	8	3UTR		0	0
mmu-miR-27a-3p	NM_008367	Il2ra		3795	3815	1.0	-20.3	1	0.0004876661	0.485	-0.10492163000000002	0.026932839999999972	-6.246131332038532	15	20	13	3UTR		0	0
mmu-miR-27a-3p	NM_008367	Il2ra		3674	3693	1.0	-18.7	1	4.438433e-05	0.456	-0.21192128750000006	0.14277921249999997	-9.85101681159814	15	19	11	3UTR		0	0
mmu-miR-532-5p	NM_008367	Il2ra		1987	2000	1.0	-21.1	1	0.005179372	0.559	-0.040241750000000034	0.03334987625000003	-5.925499359926538	12	13	12	3UTR		0	0
mmu-miR-674-3p	NM_008367	Il2ra		1270	1303	1.0	-26.8	1	0.001251103	0.632	0.2800517909090909	-0.0668034525	-5.813840636892696	15	19	11	3UTR		0	0
mmu-let-7b-5p	XM_006520480	Il2rb	interleukin 2 receptor, beta chain	3672	3695	0.923076923077	-21.8	1	0.000370467	0.426	0.0	0.0	-9.346050359563515	18	23	11	3UTR		0	0
mmu-miR-139-5p	NM_008368	Il2rb		2450	2467	0.923076923077	-18.9	1	2.142929e-05	0.441	0.1953385	0.9867918382499995	-13.427726602294042	15	17	11	3UTR		0	0
mmu-miR-203-3p	XM_006520480	Il2rb		3371	3426	0.923076923077	-21.6	1	0.0009650986	0.382	0.0	0.0	-11.200076850535364	16	23	9	3UTR		0	0
mmu-miR-214-3p	XM_006520480	Il2rb		3377	3401	0.923076923077	-23.1	1	0.008752889	0.412	0.0	0.0	-12.975812674015993	14	24	8	3UTR		0	0
mmu-miR-214-5p	XM_006520480	Il2rb		3598	3615	0.923076923077	-20.4	1	6.006755e-05	0.456	0.0	0.0	-6.934956747951103	14	17	7	3UTR		0	0
mmu-miR-674-3p	XM_006520480	Il2rb		2405	2445	0.923076923077	-23.2	1	0.0001125804	0.412	0.0	0.0	-9.546562468637928	17	40	11	3UTR		0	0
mmu-miR-375-3p	NM_008368	Il2rb		2593	2607	0.961538461538	-21.0	0	0.0004577289	0.529	-0.10566959999999999	0.3482140804999999	-17.110244939514768	13	14	13	3UTR		0	0
mmu-let-7b-5p	NM_008368	Il2rb		2084	2107	1.0	-21.4	1	0.1015857	0.515	1.414928184615385	0.45265123	-5.838533207394711	19	23	9	3UTR		0	0
mmu-miR-361-5p	XM_006520480	Il2rb		2732	2753	1.0	-21.2	1	0.006264931	0.412	0.0	0.0	-9.94954242798301	15	21	9	3UTR		0	0
mmu-miR-532-5p	XM_006520480	Il2rb		3398	3430	1.0	-24.5	1	0.0007300776	0.382	0.0	0.0	-8.058226728550057	17	26	9	3UTR		0	0
mmu-miR-674-3p	XM_006520480	Il2rb		2482	2521	1.0	-25.0	1	0.001107129	0.471	0.0	0.0	-7.382219742266031	17	24	12	3UTR		0	0
mmu-miR-674-3p	NM_008368	Il2rb		2495	2534	1.0	-25.0	1	0.001107129	0.471	1.0347386433333334	0.12480820399999995	-7.382219742266031	17	24	12	3UTR		0	0
mmu-miR-24-2-5p	NM_013563	Il2rg	interleukin 2 receptor, gamma chain	1466	1484	0.923076923077	-17.6	1	0.001330091	0.397	1.099907375	0.34039574750000007	-6.069748968771084	13	18	7	3UTR		0	0
mmu-miR-532-5p	NM_013563	Il2rg		1487	1507	0.923076923077	-18.7	1	0.00736263	0.456	-0.19386816666666662	1.07533526375	-7.371380111199145	16	20	6	3UTR		0	0
mmu-let-7b-5p	NM_013563	Il2rg		1509	1528	1.0	-20.0	1	0.006497869	0.426	1.809158	0.7302041399999999	-6.083853102271447	16	19	12	3UTR		0	0
mmu-miR-24-2-5p	NM_010556	Il3	interleukin 3	755	774	0.923076923077	-22.9	1	0.0002233956	0.603	0.3802541	-0.3567015862499999	-9.300733196878237	16	19	11	3UTR		0	0
mmu-miR-214-5p	XM_006517947	Il3ra	interleukin 3 receptor, alpha chain	1114	1136	0.923076923077	-27.1	1	0.01290583	0.369	0.0	0.0	-8.536853109272258	18	22	9	3UTR		0	0
mmu-miR-24-2-5p	NM_008369	Il3ra		1343	1369	0.923076923077	-18.9	1	0.01881773	0.375	0.505527288888889	0.45363465051470586	-10.933401262918071	15	26	9	3UTR		0	0
mmu-miR-193b-3p	NM_029594	Il31	interleukin 31	599	643	0.923076923077	-20.8	1	0.0003425337	0.618	-0.9119436666666666	-0.8699930174999999	-11.150474115941337	14	17	9	3UTR		0	0
mmu-miR-674-3p	XM_006517621	Il31ra	interleukin 31 receptor A	3556	3574	0.903846153846	-19.9	1	0.0002515129	0.471	0.0	0.0	-11.090249003509248	13	18	9	3UTR		0	0
mmu-miR-674-3p	XM_006517623	Il31ra		3413	3431	0.903846153846	-19.9	1	0.0002515129	0.471	0.0	0.0	-11.090249003509248	13	18	9	3UTR		0	0
mmu-let-7b-5p	XM_006517621	Il31ra		3852	3875	0.923076923077	-21.6	1	1.846684e-05	0.426	0.0	0.0	-4.650164754877524	18	23	8	3UTR		0	0
mmu-let-7b-5p	XM_006517623	Il31ra		3709	3732	0.923076923077	-21.6	1	1.846684e-05	0.426	0.0	0.0	-4.650164754877524	18	23	8	3UTR		0	0
mmu-let-7c-5p	XM_006517621	Il31ra		3852	3875	0.923076923077	-21.6	1	1.846684e-05	0.426	0.0	0.0	-4.650164754877524	18	23	8	3UTR		0	0
mmu-let-7c-5p	XM_006517621	Il31ra		4104	4136	0.923076923077	-19.9	1	0.0008606994	0.574	0.0	0.0	-3.937574446201665	22	32	9	3UTR		0	0
mmu-let-7c-5p	XM_006517623	Il31ra		3709	3732	0.923076923077	-21.6	1	1.846684e-05	0.426	0.0	0.0	-4.650164754877524	18	23	8	3UTR		0	0
mmu-let-7c-5p	XM_006517623	Il31ra		3961	3993	0.923076923077	-19.9	1	0.0008606994	0.574	0.0	0.0	-3.937574446201665	22	32	9	3UTR		0	0
mmu-miR-214-5p	XM_006517621	Il31ra		2859	2874	0.923076923077	-20.9	0	1.305625e-05	0.515	0.0	0.0	-19.423879868695398	14	15	14	3UTR		0	0
mmu-miR-214-5p	XM_006517623	Il31ra		2716	2731	0.923076923077	-20.9	0	1.305625e-05	0.515	0.0	0.0	-19.423879868695398	14	15	14	3UTR		0	0
mmu-miR-24-3p	XM_006517621	Il31ra		2361	2388	0.923076923077	-21.5	1	3.034735e-06	0.441	0.0	0.0	-11.200076850535364	19	27	7	3UTR		0	0
mmu-miR-24-3p	XM_006517623	Il31ra		2218	2245	0.923076923077	-21.5	1	3.034735e-06	0.441	0.0	0.0	-11.200076850535364	19	27	7	3UTR		0	0
mmu-miR-24-3p	NM_139299	Il31ra		2663	2690	0.923076923077	-21.5	1	3.034735e-06	0.441	-0.4103042222222222	0.8162521075	-11.200076850535364	19	27	7	3UTR		0	0
mmu-miR-532-5p	XM_006517623	Il31ra		3798	3817	0.923076923077	-21.0	1	8.369444e-06	0.471	0.0	0.0	-9.769642663795482	16	19	14	3UTR		0	0
mmu-miR-26a-5p	NM_133775	Il33	interleukin 33	872	897	0.923076923077	-19.8	1	7.48666e-05	0.574	0.12100788421052633	0.16281924999999997	-9.813320773362635	18	25	11	3UTR		0	0
mmu-miR-26a-5p	NM_001164724	Il33		892	917	0.923076923077	-19.8	1	7.48666e-05	0.574	0.12100788421052633	0.16281924999999997	-9.813320773362635	18	25	11	3UTR		0	0
mmu-let-7c-5p	NM_133775	Il33		1872	1905	1.0	-20.9	1	0.1456794	0.529	-0.3471115714285714	0.03343413874999996	-7.984503737581361	18	33	7	3UTR		0	0
mmu-let-7c-5p	NM_001164724	Il33		1892	1925	1.0	-20.9	1	0.1456794	0.529	-0.3471115714285714	0.03343413874999996	-7.984503737581361	18	33	7	3UTR		0	0
mmu-miR-139-5p	NM_001135100	Il34	interleukin 34	1612	1643	0.923076923077	-20.5	1	8.103502e-05	0.426	0.057342886666666655	0.14811917374999997	-5.762913004276319	19	31	8	3UTR		0	0
mmu-miR-139-5p	NM_029646	Il34		1730	1761	0.923076923077	-20.5	1	8.103502e-05	0.426	0.057342886666666655	0.14811917374999997	-5.762913004276319	19	31	8	3UTR		0	0
mmu-miR-24-3p	NM_001135100	Il34		1635	1661	0.923076923077	-21.3	1	9.967106e-05	0.426	0.49630074999999996	0.250708465	-5.7143100613765965	18	26	8	3UTR		0	0
mmu-miR-24-3p	NM_029646	Il34		1753	1779	0.923076923077	-21.3	1	9.967106e-05	0.426	0.49630074999999996	0.250708465	-5.7143100613765965	18	26	8	3UTR		0	0
mmu-miR-674-3p	NM_001135100	Il34		1612	1649	0.923076923077	-21.6	1	3.219789e-06	0.441	0.27077354545454546	0.20221158374999998	-6.246131332038532	18	24	6	3UTR		0	0
mmu-miR-674-3p	NM_029646	Il34		1730	1767	0.923076923077	-21.6	1	3.219789e-06	0.441	0.27077354545454546	0.20221158374999998	-6.246131332038532	18	24	6	3UTR		0	0
mmu-let-7b-5p	NM_001135100	Il34		1426	1449	1.0	-21.5	1	7.223056e-06	0.368	0.6532384285714284	0.61267284625	-4.849714495602881	18	23	7	3UTR		0	0
mmu-let-7b-5p	NM_029646	Il34		1544	1567	1.0	-21.5	1	7.223056e-06	0.368	0.6532384285714284	0.61267284625	-4.849714495602881	18	23	7	3UTR		0	0
mmu-miR-23a-3p	NM_029646	Il34		1303	1323	1.0	-20.4	1	0.02815988	0.456	0.7093325894736842	0.8933334937499999	-6.514540193678739	17	20	10	3UTR		0	0
mmu-miR-532-5p	NM_029646	Il34		1372	1396	1.0	-22.1	1	0.001540818	0.412	-0.0814175857142857	0.4374188275	-10.938031711451421	17	24	7	3UTR		0	0
mmu-miR-193b-3p	NM_001008700	Il4ra	interleukin 4 receptor, alpha	3383	3404	0.907692307692	-22.7	1	1.049028e-05	0.397	-0.22359541625	-0.33274089200000007	-6.32496191835154	17	21	10	3UTR		0	0
mmu-miR-532-5p	NM_001008700	Il4ra		3852	3879	0.923076923077	-21.3	1	4.522388e-07	0.485	0.06420080000000002	0.06202865000000001	-6.236470572775607	19	27	8	3UTR		0	0
mmu-miR-674-3p	NM_001008700	Il4ra		3469	3494	0.923076923077	-22.9	1	1.862786e-05	0.426	0.07868112083333335	-0.15191819350000002	-6.514540193678739	18	25	8	3UTR		0	0
mmu-let-7b-5p	NM_001008700	Il4ra		3195	3214	1.0	-23.8	1	2.324019e-05	0.441	-0.17782715928571427	-0.07046625737499998	-4.528774397607753	16	19	9	3UTR		0	0
mmu-miR-214-3p	NM_001008700	Il4ra		3778	3797	1.0	-26.9	1	0.017261	0.368	0.12067389999999997	0.08212016712500002	-7.21462997259278	15	19	10	3UTR		0	0
mmu-miR-532-5p	NM_001008700	Il4ra		3007	3023	1.0	-23.9	1	0.0006931135	0.441	-0.2654903133333332	-0.5441165599999999	-6.514540193678739	14	16	10	3UTR		0	0
mmu-miR-99a-5p	NM_001008700	Il4ra		3657	3678	1.0	-18.6	1	0.02448422	0.426	-0.17955122222222228	0.03976524687499999	-11.113218309998182	15	21	9	3UTR		0	0
mmu-let-7b-5p	NM_010558	Il5	interleukin 5	1300	1334	0.923076923077	-22.1	1	0.09104853	0.618	0.4099343363636363	0.197428875	-7.087403398279154	18	22	10	3UTR		0	0
mmu-let-7c-5p	NM_010558	Il5		1313	1334	0.923076923077	-21.0	1	0.09104853	0.618	0.1734936642857143	0.3048713612499999	-5.495113920508112	18	21	10	3UTR		0	0
mmu-let-7c-5p	NM_010558	Il5		677	716	0.923076923077	-18.5	1	0.04103068	0.515	-0.10445899999999998	0.017641837500000018	-4.849714495602881	19	39	7	3UTR		0	0
mmu-let-7g-5p	NM_010558	Il5		1170	1193	0.923076923077	-22.5	1	0.0005501632	0.515	-0.20993275	-0.04489762500000002	-6.963799684058155	19	23	11	3UTR		0	0
mmu-miR-23a-3p	NM_010558	Il5		1215	1249	0.923076923077	-23.5	1	0.00728913	0.529	0.1404037777777778	0.05499134	-6.618099312767468	18	23	9	3UTR		0	0
[truncated: 369 more rows]
