# Supplementary material for: Restraint Stress in Mice Alters Set of 25 miRNAs Which Regulate Stress- and Depression-Related mRNAs
Source: Int J Mol Sci. 2020 Dec 12;21(24):9469. doi: 10.3390/ijms21249469 (PMC7763317; doi:10.3390/ijms21249469)
Supplement: Supplementary file 1 [file ijms-21-09469-s001.zip › Table S6.xlsx]

## Sheet: Arkusz1
Gene	WT CON		WT RS		NET-KO CON		NET-KO RS		SWR/J CON		SWR/J RS
	Mean	SEM	Mean	SEM	Mean	SEM	Mean	SEM	Mean	SEM	Mean	SEM
Nr3c1	1.11529	0.01309	0.67618	0.00976	1.19021	0.01366	0.94555	0.01163	1.06036	0.01315	0.73567	0.01295
Nr3c1	1.09221	0.013	0.69386	0.00975	1.19992	0.01364	0.92786	0.01148	1.0908	0.01341	0.80953	0.01372
Nr3c1	1.04774	0.01222	0.76009	0.0105	1.1987	0.01183	0.87341	0.01082	1.03823	0.01512	0.88862	0.01326
Nr3c1	1.059	0.01204	0.79172	0.01061	1.15171	0.01142	0.84035	0.01064	1.14045	0.01603	0.88843	0.01364
Nr3c1	1.19286	0.01402	0.84871	0.01043	1.09785	0.01271	0.79587	0.01064	1.11	0.01379	1.04468	0.0156
Nr3c1	1.16565	0.0136	0.90037	0.01056	1.1362	0.01306	0.7911	0.01069	1.16739	0.01415	1.1808	0.01651
Nr3c1	1.02602	0.01204	0.82246	0.01192	1.17091	0.01358	0.75203	0.01038	1.22252	0.01142	0.90332	0.01325
Nr3c1	1.11684	0.01244	0.81924	0.01214	1.21339	0.01375	0.7475	0.01045	1.23528	0.01144	0.87569	0.01319
Nr3c2	1.06448	0.04547	0.26007	0.02006	1.54309	0.05152	0.5606	0.03237	0.97283	0.04487	0.30687	0.02643
Nr3c2	1.04298	0.04514	0.26397	0.02009	1.54831	0.05129	0.53309	0.03139	0.93128	0.04445	0.29501	0.02581
Nr3c2	1.02889	0.04287	0.40234	0.02664	1.21065	0.04182	0.47464	0.0287	1.19326	0.05676	0.34964	0.02736
Nr3c2	1.00219	0.04171	0.44952	0.02823	1.13713	0.04018	0.47735	0.02874	1.28181	0.05948	0.38825	0.02986
Nr3c2	1.07145	0.04761	0.25789	0.01961	1.20982	0.04618	0.36877	0.02517	1.09187	0.04835	0.49702	0.03632
Nr3c2	1.05829	0.04636	0.28878	0.02096	1.22306	0.04714	0.36295	0.02507	1.09999	0.04885	0.45819	0.03452
Nr3c2	1.18437	0.04438	0.2755	0.02235	1.29777	0.04943	0.37675	0.02549	0.96747	0.03811	0.36543	0.02798
Nr3c2	1.16731	0.04448	0.3258	0.02528	1.31216	0.04967	0.39441	0.02638	0.98695	0.03833	0.37464	0.02864
