# Supplementary material for: Restraint Stress in Mice Alters Set of 25 miRNAs Which Regulate Stress- and Depression-Related mRNAs
Source: Int J Mol Sci. 2020 Dec 12;21(24):9469. doi: 10.3390/ijms21249469 (PMC7763317; doi:10.3390/ijms21249469)
Supplement: Supplementary file 1 [file ijms-21-09469-s001.zip › Table S7.xlsx]

## Sheet: Arkusz1
	Samples	Absorbance 414nm
WT KON	75	0.278
	76	0.28
	97	0.247
	98	0.293
	100	0.218
	101	0.263
	102	0.257
WT RS	83	0.167
	85	0.196
	86	0.224
	103	0.266
	104	0.183
	105	0.221
	106	0.214
NETKO KON	115	0.264
	117	0.229
	160	0.244
	162	0.165
	163	0.237
	169	0.288
	173	0.283
NETKO RS	124	0.236
	125	0.152
	164	0.227
	176	0.234
	177	0.192
	178	0.222
	179	0.183
SWR KON	128	0.286
	152	0.299
	153	0.295
	154	0.298
	180	0.253
	181	0.292
	182	0.204
SWR RS	129	0.299
	150	0.274
	157	0.202
	158	0.243
	159	0.262
	183	0.297
	185	0.298
